# Supplementary material for: NODULE INCEPTION Recruits the Lateral Root Developmental Program for Symbiotic Nodule Organogenesis in Medicago truncatula
Source: Curr Biol. 2019 Nov 4;29(21):3657–3668.e5. doi: 10.1016/j.cub.2019.09.005 (PMC6839406; doi:10.1016/j.cub.2019.09.005)
Supplement: Data S1. List of Differentially Expressed Genes Compiled from All Experiments, Related to Figures 2 and 5 and STAR Methods [file mmc2.xlsx]

## Sheet: Data S1
gene	synonym	description	latroot_12hrs_lfc	latroot_12hrs_adjp	latroot_24hrs_lfc	latroot_24hrs_adjp	latroot_36hrs_lfc	latroot_36hrs_adjp	latroot_48hrs_lfc	latroot_48hrs_adjp	latroot_60hrs_lfc	latroot_60hrs_adjp	latroot_72hrs_lfc	latroot_72hrs_adjp	spotinocWT_0hrs_lfc	spotinocWT_0hrs_adjp	spotinocWT_2hrs_lfc	spotinocWT_2hrs_adjp	spotinocWT_4hrs_lfc	spotinocWT_4hrs_adjp	spotinocWT_8hrs_lfc	spotinocWT_8hrs_adjp	spotinocWT_10hrs_lfc	spotinocWT_10hrs_adjp	spotinocWT_12hrs_lfc	spotinocWT_12hrs_adjp	spotinocWT_14hrs_lfc	spotinocWT_14hrs_adjp	spotinocWT_16hrs_lfc	spotinocWT_16hrs_adjp	spotinocWT_24hrs_lfc	spotinocWT_24hrs_adjp	spotinocWT_36hrs_lfc	spotinocWT_36hrs_adjp	spotinocWT_48hrs_lfc	spotinocWT_48hrs_adjp	spotinocWT_72hrs_lfc	spotinocWT_72hrs_adjp	spotinocWT_96hrs_lfc	spotinocWT_96hrs_adjp	spotinocWT_5days_lfc	spotinocWT_5days_adjp	spotinocWT_7days_lfc	spotinocWT_7days_adjp	cre1_12hrs_lfc	cre1_12hrs_adjp	cre1_24hrs_lfc	cre1_24hrs_adjp	nin_12hrs_lfc
Medtr5g081460	NA	hypothetical protein	0.0431169	0.904447	-0.0881727	0.805731	0.315016	0.242964	0.55396	0.00876581	0.57708	0.0084167	0.211748	0.397046	0.0993498	0.995689	0.0669255	0.994286	-0.112569	0.999975	-0.109099	0.999511	0.0714788	0.942507	0.268743	0.321026	0.547892	0.622923	0.129711	0.603017	0.231344	0.170331	0.629927	8.17224e-08	0.317843	0.0155573	0.758613	1.41049e-07	0.687075	5.25463e-10	0.493358	0.00626791	0.706314	2.14509e-06	0.0609306	0.999914	0.110618	0.999994	0.392401
Medtr4g028140	NA	receptor-like kinase plant-like protein	0.102493	0.894596	0.082103	0.924295	0.431023	0.44498	0.0229183	0.972532	-0.245407	0.637703	-0.834857	0.0492032	-0.507413	NA	0.204029	0.987625	-0.0249843	0.999975	-0.221479	0.999511	-0.148888	0.907011	-0.146957	0.915839	-0.209758	0.968077	-0.988318	0.000885082	-0.730503	0.00226853	-0.493489	0.159514	-0.329816	0.250037	-0.565978	0.242567	-0.158482	0.760248	-0.568795	0.171174	-0.263544	0.563469	-0.10895	0.999914	0.262059	0.999994	0.252401
Medtr3g070460	NA	GDSL-like lipase/acylhydrolase	-0.423172	0.186529	0.469542	0.460605	0.113467	0.784648	-0.25779	0.544309	0.1289	0.724442	0.820764	0.0107224	0.13688	0.995689	-0.193316	0.980025	-0.0562493	0.999975	0.244547	0.999511	-0.00315212	0.998072	-0.114741	0.942764	0.288147	0.870388	0.412548	0.280272	0.060475	0.838831	0.0587733	0.788379	-0.502637	0.00142076	-0.934462	0.000666398	-0.670687	1.81828e-06	-0.770679	1.46808e-05	-0.132319	0.478467	0.0829024	0.999914	-0.101156	0.999994	0.000216973
Medtr6g011550	NA	aldose 1-epimerase family protein	-0.493511	0.100547	-0.692823	0.511715	-0.422561	0.0610093	-0.867633	0.161065	-0.23688	0.429628	1.22917	0.00722556	0.0854066	0.999717	0.164674	0.993384	0.231182	0.999975	-0.221538	0.999511	-0.100673	0.985746	-0.292854	0.969289	2.32648	0.685685	0.495208	0.721496	-0.310468	0.740402	-0.179385	0.389083	-0.161822	0.880941	-0.619517	0.597146	-1.55363	0.0451411	-1.06381	3.75163e-06	-1.3377	0.0352478	-0.0445945	0.999914	0.195317	0.999994	-0.186302
Medtr5g034370	NA	DUF936 family protein	-0.630915	0.157317	0.0662173	0.930211	0.230687	0.495955	0.414494	0.21288	0.903299	0.0111642	2.03826	1.7448e-06	-0.212658	NA	0.103265	0.994286	0.203679	0.999975	0.0277328	0.999511	0.0143926	0.993258	0.0942005	0.923573	-0.213967	0.880728	-0.364098	0.150828	0.934376	1.30597e-07	1.41085	2.21175e-17	1.79639	2.78941e-37	2.66735	2.74654e-22	2.26047	2.04258e-17	2.3889	5.98145e-21	0.837581	0.0124454	-0.0411421	0.999914	0.0423628	0.999994	0.0270078
Medtr3g028190	NA	makorin RING-zinc-finger protein	0.179965	0.671239	0.12802	0.739681	0.0538896	0.900504	-0.0660203	0.847799	0.135776	0.529681	-0.313295	0.0748692	0.14896	0.982989	0.0368358	0.994562	-0.13026	0.999975	-0.0113255	0.999511	-0.0213972	0.984057	-0.196391	0.702164	0.153426	0.965846	-0.270417	0.265925	-0.12701	0.459121	-0.030256	0.861364	-0.0978375	0.499561	-0.28345	0.0810349	-0.590303	0.000350839	-0.299134	0.131811	-0.14461	0.454534	0.0294121	0.999914	-0.0147209	0.999994	0.202655
Medtr3g028195	NA	hypothetical protein	-0.303604	NA	-0.203835	0.896461	0.0782997	0.954385	-0.427242	0.626479	-0.0077831	0.993771	0.268612	0.765009	-0.874733	NA	0.368872	0.987625	0.388955	0.999975	-1.25289	0.899494	0.0542684	0.986495	-0.239596	0.938281	-0.118321	0.985185	-1.26142	0.0622731	0.271355	0.650651	-1.17222	0.00624246	-0.284126	0.364827	-0.557119	0.249106	-0.987111	0.0352288	0.220522	0.74149	-0.29202	0.608713	0.314251	0.999914	0.101935	0.999994	-0.374513
Medtr8g007305	NA	tryptophan-tRNA ligase	-0.167768	0.393601	-0.0215832	0.959924	0.0448042	0.873844	0.219027	0.0984911	0.560898	0.000312778	0.749024	1.97828e-11	-0.0316824	0.999717	-0.0309179	0.994286	-0.0846742	0.999975	0.113377	0.999511	-0.103279	0.740683	0.0874752	0.835301	0.090947	0.951583	0.532307	1.23264e-07	0.515363	1.46178e-08	0.855949	4.18151e-18	0.588526	8.63416e-14	0.65808	2.14376e-05	0.862714	3.95436e-16	0.728944	4.42836e-10	0.612662	3.59643e-05	0.0200065	0.999914	0.0982681	0.999994	0.104923
Medtr8g007300	NA	germin family 1 protein	0.104835	0.89729	0.0736179	0.940707	-0.00556885	0.995412	-0.447139	0.810893	-0.16313	0.861032	0.856524	0.126589	-0.119354	0.995689	-0.172364	0.987593	0.00605877	0.999975	-0.806526	0.342326	0.0777516	0.951694	-0.0798171	0.953028	-0.140804	0.936956	-0.743501	0.213487	-0.550441	0.0225335	-1.42037	1.64014e-08	-0.87756	0.0201582	-0.143726	0.706683	0.410266	0.293772	1.69051	0.000288715	1.05006	0.123485	0.0427862	0.999914	0.0732542	0.999994	-0.32389
Medtr5g004870	NA	C2 domain protein	0.0287932	0.922976	-0.0388575	0.910644	-0.0818561	0.680865	-0.303003	0.0182869	-0.228999	0.204172	0.0428731	0.721302	-0.132209	0.991691	0.0839806	0.979209	-0.11115	0.999975	0.0704658	0.999511	-0.0539409	0.920452	0.121005	0.73083	-0.0770089	0.98636	0.0226486	0.933869	-0.182246	0.0434181	-0.141593	0.264157	0.0301063	0.786074	-0.0772169	0.572384	-0.25711	0.0701591	-0.286277	0.240245	-0.754091	2.36141e-05	-0.201147	0.999914	-0.13003	0.999994	-0.0133781
Medtr3g046760	NA	eukaryotic cytochrome b561 protein	-0.214112	0.788584	-0.433792	0.0688405	0.0530779	0.881469	0.232744	0.404292	-0.374009	0.100192	-0.752237	0.000714058	-0.449988	0.876953	-0.369472	0.00407879	0.286354	0.999975	-0.315663	0.798761	-0.154036	0.76305	-0.29198	0.661348	-0.850183	0.132956	-1.18472	0.00224323	-1.28938	6.75125e-09	-1.43122	8.86151e-53	-0.893857	0.000118383	-0.495523	0.00930459	-0.325481	0.0971822	0.566094	0.210087	2.04262	1.19872e-27	0.0828325	0.999914	-0.29618	0.999994	-0.698249
Medtr2g016150	NA	plant/F28N24-12 protein	0.330389	0.200781	0.447022	0.0643938	-0.0481767	0.899498	0.476846	0.0253941	-0.323355	0.355267	-1.24874	7.42596e-06	0.324274	0.768156	0.0581224	0.994286	-0.0632749	0.999975	0.17976	0.999511	0.153917	0.67424	0.431181	0.0988333	0.553207	0.171741	0.361427	0.0151469	0.675117	5.29706e-07	0.462695	0.000887715	0.0894901	0.524953	-0.719643	0.000493804	-1.07752	2.82612e-08	-1.79597	2.41625e-15	-1.03627	8.65733e-05	0.0788929	0.999914	0.0998568	0.999994	-0.203854
Medtr4g128410	NA	xyloglucan endotransglucosylase/hydrolase family protein	NA	NA	NA	NA	NA	NA	NA	NA	NA	NA	NA	NA	-0.783513	0.578393	-0.445876	0.994286	0.477893	0.999975	-0.0445801	0.999511	0.0940149	NA	1.8121	0.80208	-2.09407	0.889314	-1.28413	NA	-1.31132	0.750133	NA	NA	-1.31501	0.37832	-0.490889	0.848218	1.75374	0.44554	0.690076	0.59376	1.44674	0.135686	NA	NA	NA	NA	-1.40029
Medtr2g087710	NA	ubiquitin carboxyl-terminal hydrolase	-0.0966164	0.861673	0.0111023	0.985317	0.0337697	0.92445	0.054616	0.870059	0.640027	0.00163406	1.0175	4.24845e-16	0.187206	0.963873	0.11157	0.987625	-0.0183695	0.999975	0.0702977	0.999511	-0.236086	0.590467	-0.261579	0.669315	0.199165	0.978605	-0.0194077	0.937593	0.258406	0.0712447	0.635356	3.11476e-06	0.396153	0.000263332	0.532334	3.3613e-05	0.672534	4.03244e-06	0.76127	4.93722e-09	1.13019	2.22513e-13	0.0542988	0.999914	0.0174119	0.999994	-0.262699
Medtr6g464010	NA	Nodule Cysteine-Rich (NCR) secreted peptide	NA	NA	NA	NA	NA	NA	NA	NA	NA	NA	NA	NA	NA	NA	NA	NA	NA	NA	NA	NA	NA	NA	NA	NA	NA	NA	NA	NA	NA	NA	NA	NA	NA	NA	NA	NA	NA	NA	NA	NA	9.27162	5.79857e-17	NA	NA	NA	NA	NA
Medtr3g107740	NA	1-deoxy-D-xylulose-5-phosphate synthase	-0.00112214	0.998667	0.052808	0.875463	-0.126626	0.444264	-0.0528348	0.820642	-0.125893	0.429274	-0.341539	0.0155651	-0.115196	0.977041	0.045653	0.991319	-0.112272	0.999975	-0.000987967	0.999511	-0.138836	0.650554	-0.0739496	0.898246	-0.0199527	0.991497	-0.133682	0.260682	-0.0472208	0.740499	0.0274587	0.831728	-0.0145563	0.909766	-0.120083	0.451812	-0.173247	0.124062	0.083359	0.578987	0.212279	0.105537	0.0731307	0.999914	-0.16232	0.999994	0.0341343
Medtr8g036260	NA	suppressor-of-white-APricot splicing regulator, putative	0.0755876	0.818058	0.0246265	0.951985	-0.0101764	0.972993	0.17871	0.289024	-0.0240773	0.912026	0.0300317	0.866345	-0.0245848	0.999832	0.117942	0.855669	-0.0624096	0.999975	0.0487496	0.999511	-0.14907	0.62699	0.0766796	0.932275	0.315502	0.953652	0.0935951	0.642338	0.0976189	0.449853	0.113048	0.33467	0.0459834	0.590306	-0.00337623	0.986035	0.119374	0.317151	-0.0439091	0.822779	-0.108904	0.531416	-0.134815	0.999914	0.043735	0.999994	0.058951
Medtr4g015840	NA	DnaJ heat shock family protein	0.0888788	0.70018	-0.0527637	0.859969	-0.0227324	0.924563	-0.0791662	0.647309	-0.0498484	0.741783	0.286906	0.010616	0.0864247	0.991621	-0.0574524	0.987593	0.0371902	0.999975	0.0189765	0.999511	0.0143653	0.978708	-0.0744888	0.893423	-0.0353907	0.986538	0.208424	0.198413	0.0788183	0.606788	0.260211	0.0123337	0.0706718	0.604224	-0.0114406	0.944318	-0.138518	0.320494	-0.231227	0.0498883	0.00951037	0.950606	0.0422699	0.999914	-0.158136	0.999994	-0.0907338
Medtr0046s0100	NA	hypothetical protein	NA	NA	NA	NA	NA	NA	NA	NA	NA	NA	NA	NA	NA	NA	NA	NA	NA	NA	NA	NA	NA	NA	NA	NA	NA	NA	NA	NA	NA	NA	NA	NA	NA	NA	NA	NA	NA	NA	NA	NA	NA	NA	NA	NA	NA	NA	NA
Medtr2g078350	NA	calcium-binding EF-hand protein	-0.0115227	0.974716	0.323128	0.284468	0.211094	0.694379	0.33356	0.518189	1.38588	4.76821e-06	1.75508	1.41188e-10	0.247812	0.964802	0.364774	0.814992	-0.12924	0.999975	0.0681567	0.999511	-0.141725	0.742883	0.00284015	0.998748	-0.0486477	0.991497	-0.726575	0.0145648	-0.341141	0.253445	-0.0457993	0.868663	-0.55259	0.0568786	-0.96233	0.0131895	-0.159081	0.644675	-1.12919	0.0115393	-2.79421	2.24042e-14	0.226283	0.999914	-0.238178	0.999994	0.0136127
Medtr1g106630	NA	hypothetical protein	0.279309	NA	-0.0557511	0.970522	0.247542	0.648275	-0.350769	0.464892	-0.34306	0.491448	-1.03802	0.00101343	0.0032746	NA	0.143788	0.994286	0.0747338	0.999975	-0.414469	0.999511	0.225305	0.881306	-0.177828	0.9151	-0.0641445	0.986811	-0.754217	0.0220963	-0.616077	0.0508146	-0.652565	0.0366076	-0.269934	0.240382	-0.532224	0.0996084	-0.86569	0.00932596	-0.479515	0.221318	-0.569436	0.125332	-0.0218937	0.999914	-0.0608361	0.999994	0.188588
Medtr2g013650	NA	ubiquitin-conjugating enzyme E2	0.25621	0.128168	-0.202627	0.485142	-0.3239	0.0419808	-0.318488	0.105692	-0.848085	1.4871e-07	-1.53171	3.52291e-21	0.00165213	0.999832	-0.0408842	0.990806	-0.0275384	0.999975	0.0212447	0.999511	-0.151974	0.456059	-0.200777	0.448274	0.0738465	0.984667	-0.245824	0.130682	-0.543627	1.24673e-08	-0.712459	4.94877e-12	-0.659966	1.00368e-17	-0.756276	1.51081e-05	-0.951186	1.51771e-42	-1.64337	4.72425e-45	-1.49734	1.36532e-31	-0.101617	0.999914	-0.123785	0.999994	0.175033
Medtr2g013655	NA	hypothetical protein	0.41854	0.0371566	-0.134767	0.651096	-0.303651	0.218653	-0.224715	0.228724	-0.869799	6.34162e-05	-1.54751	1.20473e-16	0.164839	0.982989	-0.071448	0.994286	0.195788	0.999975	-0.0766985	0.999511	-0.358033	0.00717033	-0.379036	0.849847	0.293159	0.982034	-0.184089	0.280856	-0.548736	5.24011e-06	-0.690473	3.14533e-06	-1.04725	6.60194e-18	-1.33366	3.28969e-44	-1.09691	1.37873e-12	-1.56717	7.25794e-07	-1.67881	1.44323e-19	0.105951	0.999914	0.0719697	0.999994	0.0769016
Medtr4g008840	NA	ribonuclease P	-0.0124071	0.985325	0.0726767	0.897487	0.473253	0.0170395	0.251534	0.421002	0.574261	0.00170705	0.59864	6.02721e-05	-0.25839	0.959877	0.231799	0.849475	-0.0170135	0.999975	-0.0732123	0.999511	0.297421	0.44764	0.116425	0.893656	0.43805	0.688538	0.467317	0.0141048	0.727732	2.29493e-06	1.06397	1.36631e-10	0.499289	0.000821536	0.649446	3.59015e-05	0.801272	1.60885e-06	0.422665	0.0294956	0.491806	0.0100633	0.0243306	0.999914	-0.112928	0.999994	0.124664
Medtr5g083030	PUB1	ubiquitin-protein ligase, PUB17	-0.31714	NA	0.119602	0.937056	-0.596411	0.305824	-0.319914	0.725925	0.413182	0.672011	-0.236074	0.718755	-0.0890996	NA	2.09124	2.67956e-07	1.24106	0.000112812	0.947423	0.302983	1.63661	1.29333e-09	3.11673	3.31209e-25	2.92561	1.00613e-17	3.31739	2.45755e-25	2.05592	4.36368e-13	4.37229	7.92887e-27	1.57332	3.19245e-08	1.76332	8.95282e-06	3.34378	1.70777e-12	4.68661	1.29495e-24	5.76088	2.21776e-46	0.53082	0.999914	1.71366	0.037049	2.20136
Medtr3g465300	NA	cytochrome P450 family protein	NA	NA	NA	NA	NA	NA	NA	NA	NA	NA	NA	NA	NA	NA	NA	NA	NA	NA	NA	NA	NA	NA	NA	NA	NA	NA	NA	NA	NA	NA	NA	NA	NA	NA	NA	NA	NA	NA	NA	NA	NA	NA	NA	NA	NA	NA	NA
Medtr4g114970	NA	zinc finger (ubiquitin-hydrolase) domain protein	-0.0220075	0.958277	0.0477739	0.905816	-0.0374193	0.889475	0.0188826	0.955176	-0.256947	0.159089	-0.660156	1.61275e-05	-0.112311	0.988978	0.0871384	0.987593	0.0329649	0.999975	0.099123	0.999511	-0.241249	0.240944	0.143676	0.733895	-0.371587	0.27879	-0.155578	0.302755	0.0487161	0.732769	-0.0952441	0.471569	-0.172183	0.0395555	-0.311102	0.0376167	-0.305309	0.0443468	-0.127341	0.444049	0.472922	0.00348978	-0.0323428	0.999914	-0.057774	0.999994	0.115459
Medtr3g071330	NA	Nodule Cysteine-Rich (NCR) secreted peptide	NA	NA	NA	NA	NA	NA	NA	NA	NA	NA	NA	NA	NA	NA	NA	NA	NA	NA	NA	NA	NA	NA	NA	NA	NA	NA	NA	NA	NA	NA	NA	NA	NA	NA	NA	NA	NA	NA	5.95278	1.76165e-05	11.079	1.94026e-24	NA	NA	NA	NA	NA
Medtr2g055430	NA	cytochrome P450 family 72 protein	0.112779	0.868625	0.0425069	0.952822	0.566082	0.009927	1.25413	1.79013e-06	2.50112	7.3883e-14	3.3873	3.69558e-23	0.723331	9.97339e-05	0.203966	0.880846	-0.124625	0.999975	-0.026937	0.999511	-0.227554	0.573281	-0.259751	0.782616	-0.169722	0.925084	0.224774	0.232687	0.303321	0.117944	1.19186	6.84863e-14	1.72748	2.16928e-07	2.76742	9.90754e-23	2.79186	9.76533e-39	3.22341	2.40869e-38	1.07058	0.00460051	-0.467024	0.00426721	0.100291	0.999994	-0.353848
Medtr8g014020	NA	Avr9/Cf-9 rapidly elicited protein	-0.820969	0.232454	-0.319556	0.813546	-0.527011	0.369372	-0.18896	0.874549	-0.712762	0.0934984	0.0156587	0.979118	0.306528	NA	-0.279059	0.987625	0.523846	0.999975	0.841895	0.999511	-0.0137242	0.997071	-0.505392	0.765631	-1.10052	0.66353	0.541891	0.476019	0.2806	0.553054	-0.242349	0.560226	-0.638521	0.0212339	-0.492192	0.507547	-1.17884	0.0252144	-1.58561	0.000123914	-1.95367	0.00126349	-0.743639	0.999914	-0.496023	0.999994	-0.221073
Medtr7g101840	NA	RNA polymerase sigma factor	0.212601	0.622987	-0.0239632	0.979514	0.171729	0.535755	-0.127907	0.820123	-0.329807	0.06921	-0.184631	0.412383	-0.055758	0.999717	0.101846	0.991544	-0.20715	0.999975	-0.162284	0.999511	0.0630859	0.960314	-0.11397	0.933323	-0.146394	0.947026	0.329435	0.254314	0.276496	0.234392	-0.0228609	0.902845	-0.0468099	0.764151	-0.292207	0.206691	-0.362818	0.120734	-0.231751	0.217485	-0.612234	0.0167568	0.150276	0.999914	0.318574	0.999994	-0.25843
Medtr5g030010	NA	RING-H2 zinc finger protein	0.0735995	0.931734	0.338623	0.559665	-0.00448438	0.9954	0.120898	0.867431	0.79895	0.0863656	0.832583	0.00910598	-0.189036	0.995689	0.139798	0.987625	0.267336	0.999975	-0.184426	0.999511	-0.104062	0.909213	-0.211753	0.874138	-0.0989614	0.980023	-0.689634	0.0957686	-0.203627	0.529351	-0.852286	0.000255198	-0.540822	0.0165783	0.0732029	0.864064	-0.315326	0.424666	-0.109362	0.745135	-0.0969481	0.836465	0.125581	0.999914	0.330823	0.999994	0.0917207
Medtr3g099700	NA	MATE efflux family protein	NA	NA	NA	NA	NA	NA	NA	NA	NA	NA	NA	NA	-0.746671	NA	0.831024	NA	NA	NA	0.222305	0.999511	1.90907	NA	2.07282	NA	0.551664	NA	-0.707063	NA	2.38568	0.516788	1.39222	0.552877	2.39574	0.148386	2.98867	0.0619855	1.71536	0.118651	-0.985716	0.413706	-1.99323	0.00163481	NA	NA	NA	NA	NA
Medtr2g436660	NA	ubiquitin-like-specific protease ESD4-like protein	-0.0871938	0.837767	-0.031584	0.952822	0.0694566	0.794734	-0.0918271	0.695088	0.0305395	0.898953	0.0221619	0.879445	-0.0802936	0.995689	0.018209	0.997415	-0.0151243	0.999975	0.00831509	0.999511	-0.140759	0.738023	-0.160642	0.786454	0.342615	0.598299	0.275023	0.0643886	0.309632	0.00448964	0.44338	3.17455e-05	0.176614	0.0387636	0.0586603	0.68478	0.206944	0.0727007	0.00846373	0.94894	-0.0609314	0.722104	0.0442727	0.999914	-0.0173357	0.999994	-0.049203
Medtr1g073930	NA	hypothetical protein	-0.425022	0.422381	0.0129114	0.985749	0.287177	0.373134	0.364537	0.334857	0.6945	0.00503391	1.40402	7.93744e-10	0.226531	0.991691	0.077984	0.994286	0.106059	0.999975	0.47691	0.750504	-0.283938	0.551848	-0.149096	0.897777	-0.0290288	0.992668	0.552166	0.0176273	0.687149	0.000663058	1.46907	1.37336e-15	0.961491	6.68105e-11	1.53601	9.49282e-11	1.42705	2.5339e-14	1.46654	2.1328e-17	1.16376	2.56549e-08	-0.163515	0.999914	-0.135111	0.999994	0.297529
Medtr5g016600	NA	beta-1,4-xylosyltransferase, putative	0.0388383	0.922251	0.0413012	0.923216	-0.777848	1.9709e-06	-0.715734	0.00357493	-0.196522	0.484691	0.233249	0.187981	-0.0745895	0.995689	-0.117721	0.918028	-0.0385448	0.999975	-0.0646523	0.999511	0.00334888	0.996534	-0.0357474	0.959878	-0.140849	0.891498	-0.200316	0.244116	-0.225723	0.128678	-0.404109	0.00796618	0.00142042	0.992793	-0.403963	0.00726132	-0.110439	0.48171	-0.193596	0.264525	-0.555415	0.00361471	-0.0289707	0.999914	-0.184853	0.999994	-0.158882
Medtr5g067700	NA	WRKY family transcription factor	NA	NA	NA	NA	NA	NA	NA	NA	NA	NA	NA	NA	NA	NA	NA	NA	NA	NA	NA	NA	NA	NA	NA	NA	NA	NA	NA	NA	NA	NA	NA	NA	NA	NA	NA	NA	NA	NA	NA	NA	NA	NA	NA	NA	NA	NA	NA
Medtr2g037760	NA	DUF4228 domain protein	0.0929159	0.843205	-0.173296	0.787174	-0.0541237	0.889314	0.165814	0.726257	0.111002	0.819195	-0.901671	0.000713457	-0.104657	0.995689	0.253419	0.583003	-0.156771	0.999975	0.0671209	0.999511	0.171005	0.667953	0.485167	0.0223847	-0.312979	0.877117	-0.211969	0.0215724	-0.118708	0.692769	-0.741916	3.35142e-08	-0.538252	0.000200546	-0.912252	0.000273268	-0.871998	2.65093e-06	-1.71032	3.90972e-24	-1.73967	4.66733e-09	0.122929	0.999914	0.0925301	0.999994	0.181312
Medtr5g045520	NA	ureide permease-like protein	0.28275	0.100928	-0.082318	0.846506	-0.246945	0.105594	-0.142323	0.522038	-0.475367	0.000834996	-0.735918	2.22765e-10	0.156012	0.912582	-0.0893632	0.887097	-0.0023753	0.999975	-0.0503396	0.999511	-0.0545769	0.896684	-0.14271	0.657829	-0.344072	0.316446	-0.651737	3.688e-06	-0.726137	7.32036e-14	-0.9604	2.94794e-26	-0.65312	8.57743e-12	-0.580981	0.000385095	-0.665271	1.27372e-06	0.276844	0.121997	1.87745	2.87877e-28	0.101461	0.999914	-0.121413	0.999994	-0.128503
Medtr6g052455	NA	NB-ARC domain disease resistance protein	NA	NA	NA	NA	NA	NA	NA	NA	NA	NA	NA	NA	0.222769	NA	-0.674756	0.987293	-0.212981	0.999975	-1.96305	0.466499	-0.248441	0.94491	-0.193147	0.971335	0.187593	0.987021	-1.46169	0.10179	-0.661929	0.516659	-0.210659	0.770473	1.02728	0.0376815	1.23143	0.144216	0.763328	0.179837	0.99447	0.0515697	0.579945	0.391967	NA	NA	NA	NA	1.08476
Medtr7g108490	NA	GDP-4-keto-6-deoxymannose-3,5-epimerase-4-reductase	-0.242172	0.22724	-0.0663815	0.879251	-0.0527883	0.812907	-0.0634982	0.792048	0.698542	0.000181219	1.10514	5.19742e-09	0.0347691	0.999717	0.0894562	0.987293	-0.0838076	0.999975	0.162034	0.999511	0.00891116	0.991263	0.230366	0.459027	0.270124	0.656159	0.726006	1.44892e-11	0.630757	1.52e-11	1.18431	8.53428e-30	1.01097	8.16811e-27	0.983336	1.14614e-13	1.01157	7.06228e-27	0.683077	3.16755e-09	0.657302	7.53889e-05	-0.0386165	0.999914	0.0614862	0.999994	-0.0686014
Medtr4g021175	NA	metal-dependent protein hydrolase	-0.168754	0.61053	-0.0453987	0.924295	0.421725	0.00863344	0.443622	0.0191853	0.962832	2.59213e-05	1.48983	1.35988e-14	0.0406081	0.999717	-0.0053635	0.999365	0.101127	0.999975	0.155504	0.999511	0.0251781	0.976633	0.263805	0.503002	0.0349447	0.992672	1.10342	8.2513e-11	1.22621	1.84518e-30	1.58775	4.31344e-34	1.39012	8.91976e-30	1.24581	2.44062e-15	1.33082	7.54928e-22	1.05739	1.1948e-13	0.599544	0.00297436	-0.0177627	0.999914	-0.00786949	0.999994	-0.184969
Medtr6g077830	NA	plastid division protein CDP1	0.117131	0.768388	0.0824089	0.84317	0.0309052	0.929566	0.0226728	0.942801	0.417118	0.0264656	0.728275	2.10273e-07	0.186297	0.945773	0.0672492	0.987625	-0.136364	0.999975	-0.00321667	0.999511	0.0634322	0.931862	-0.0331915	0.978138	-0.0182762	0.993845	-0.106165	0.576592	0.136157	0.419949	0.467512	0.000841058	0.286529	0.00135295	0.458092	0.00162521	0.831101	9.51161e-07	0.818481	4.86953e-10	1.24012	2.79724e-16	0.20061	0.999914	-0.0500554	0.999994	-0.0341023
Medtr4g039930	NA	hypothetical protein	0.332646	0.684525	0.0392784	0.9723	0.284018	0.559365	0.294162	0.465668	-0.255909	0.569417	-0.803829	0.00123904	0.0668011	NA	0.153369	0.992535	0.224513	0.999975	0.0740744	0.999511	0.0968738	0.95444	-0.621198	0.320892	-0.188454	0.96221	-0.442571	0.124915	-0.00170872	0.996024	-0.383836	0.183533	-0.477617	0.0122825	-0.0746025	0.805876	-0.205175	0.465191	-0.0102891	0.974891	-0.00914032	0.976308	0.00353812	0.999914	-0.323849	0.999994	0.329607
Medtr4g021170	NA	disease resistance protein (TIR-NBS-LRR class)	0.00260597	NA	-0.36776	0.531507	-0.0609906	0.916908	-0.114469	0.845972	-0.40878	0.248441	-0.918784	0.0010572	0.681089	NA	-0.0570957	0.997415	-0.199347	0.999975	0.387695	0.999511	0.0752776	0.966301	-0.500567	0.686852	-0.836386	0.277366	-0.28367	0.372476	-0.440626	0.158045	-0.974652	0.00070961	-0.497968	0.00537945	-0.558859	0.0651907	-0.640889	0.00024184	-1.11163	3.31989e-06	-1.34367	2.8297e-06	0.066172	0.999914	0.177461	0.999994	0.0699462
Medtr6g012760	NA	transmembrane protein, putative	-0.130192	0.66995	0.0726916	0.830095	-0.0793525	0.72686	0.0881217	0.731019	0.226874	0.214038	0.10331	0.510007	0.0695825	0.995689	0.153277	0.855594	-0.14548	0.999975	0.120735	0.999511	0.0463174	0.949381	0.066381	0.934198	-0.266983	0.870068	-0.0289109	0.893361	0.226862	0.115656	0.208551	0.120858	0.308209	0.00342204	0.270801	0.0814573	0.155983	0.229108	-0.0343325	0.879153	0.399065	0.0494003	0.0925033	0.999914	-0.00906256	0.999994	0.113977
Medtr6g012765	NA	RING-H2 finger protein ATL13, putative	0.688935	NA	0.959731	0.40821	-0.0100883	0.994585	1.17575	0.26641	-0.31753	0.752529	-0.936924	0.21273	0.653204	NA	0.0709161	0.998756	0.887398	0.999975	-0.314693	0.999511	0.0174826	0.997659	-0.687541	0.837598	-0.0349845	0.997899	-0.0454208	0.974487	-0.865923	0.353178	-0.641383	0.181846	-0.32084	0.422598	-0.96228	0.0468689	-1.12828	0.0702917	-0.473575	0.400699	-1.07626	0.0864051	NA	NA	NA	NA	-0.603861
Medtr6g029390	NA	methyltransferase-like protein	-0.0559015	0.868508	-0.00959556	0.990324	-0.0900206	0.832627	-0.690118	0.139752	-0.204081	0.684003	1.10629	0.0154205	-0.256968	0.94491	-0.0733044	0.994562	0.221228	0.999975	-0.315193	0.999511	0.186554	0.865832	0.429475	0.354098	-0.0250008	0.996636	0.246114	0.626663	-0.0594073	0.858955	-0.560547	0.0234799	-0.531789	0.00725164	-0.605037	0.0297104	-0.474535	0.0384067	0.480822	0.0842178	2.0047	8.90552e-11	0.165329	0.999914	0.25219	0.999994	-0.0103967
Medtr3g015830	NA	transmembrane protein, putative	0.618954	0.382177	-0.143512	0.95291	0.0440809	0.972688	0.0468965	0.933911	-1.45326	4.99273e-05	-1.53645	1.98201e-13	0.0694085	0.999832	0.109399	0.991231	0.21497	0.999975	-0.111739	0.999511	0.0829762	0.939657	0.122932	0.953035	-0.707646	0.73309	-0.876981	0.0598561	-1.2157	3.95633e-12	-1.21946	0.0936949	-1.46007	0.00329318	-1.95174	1.31514e-06	-2.01993	2.29335e-12	-2.1666	2.32408e-18	-2.64024	6.0228e-63	0.473314	0.185204	0.167193	0.999994	0.0859588
Medtr8g005215	NA	hypothetical protein	0.229548	NA	-0.146689	0.937056	0.263241	0.710013	0.225717	0.809748	-0.313504	0.557084	-1.18298	0.00163442	0.117181	NA	0.112704	0.995664	-0.0265292	0.999975	-0.403731	0.999511	-0.186743	0.956252	0.434107	0.863449	0.02179	0.998328	-0.365156	0.570272	-0.359679	0.482158	-0.0530856	0.924333	0.37518	0.24924	0.191928	0.734284	-0.472585	0.28434	0.0356502	0.926051	0.576576	0.161947	-0.226149	0.999914	-0.0998708	0.999994	0.777643
Medtr4g057960	NA	P-loop nucleoside triphosphate hydrolase superfamily protein	NA	NA	NA	NA	NA	NA	NA	NA	NA	NA	NA	NA	0.465789	NA	0.0339731	0.999365	-1.07594	0.999975	-0.38015	0.999511	0.594158	0.875155	0.60477	0.877431	1.12301	0.870649	2.20981	0.0445238	1.53032	0.02102	0.578576	0.438032	0.914961	0.300613	1.04786	0.141963	-0.0923919	0.901125	-1.57445	0.00295099	-3.41213	4.57844e-13	NA	NA	NA	NA	NA
Medtr4g119100	NA	acyl-CoA-binding domain protein	0.146216	0.449423	-0.125987	0.573722	-0.12977	0.322859	-0.0123979	0.957713	-0.33439	0.00990282	-0.471907	8.33631e-05	0.071776	0.995689	0.0174818	0.995664	-0.0375247	0.999975	-0.00795611	0.999511	-0.070408	0.854705	-0.148622	0.601041	0.0299069	0.989138	-0.171931	0.322636	0.095741	0.272933	0.332812	0.000276791	0.357237	0.000115931	0.746652	4.98176e-10	0.282861	0.0131445	0.699168	5.68224e-06	0.103297	0.654732	-0.00394605	0.999914	-0.0924008	0.999994	-0.0955741
Medtr0052s0080	NA	senescence-associated protein, putative	NA	NA	NA	NA	NA	NA	NA	NA	NA	NA	NA	NA	-1.26757	NA	-0.632794	0.947093	0.53353	0.999975	1.52423	0.578964	0.963267	0.605761	0.347766	0.937472	2.50303	0.257102	0.0907739	0.933999	-0.39522	0.776429	1.44475	0.103085	0.431283	0.579647	2.19565	0.0153366	2.16001	0.0449003	1.60349	0.318532	0.920542	0.543988	NA	NA	NA	NA	NA
Medtr2g023660	NA	F-box plant-like protein, putative	NA	NA	NA	NA	NA	NA	NA	NA	NA	NA	NA	NA	NA	NA	NA	NA	NA	NA	NA	NA	NA	NA	NA	NA	NA	NA	NA	NA	NA	NA	NA	NA	NA	NA	NA	NA	NA	NA	NA	NA	NA	NA	NA	NA	NA	NA	NA
Medtr1g040500	RAM2	glycerol-3-phosphate acyltransferase	-2.44899	NA	-1.91306	0.0224641	-0.729426	0.587453	0.16303	0.928089	1.39173	0.2152	2.57232	0.157102	NA	NA	NA	NA	NA	NA	NA	NA	NA	NA	NA	NA	NA	NA	NA	NA	NA	NA	NA	NA	NA	NA	NA	NA	NA	NA	NA	NA	NA	NA	NA	NA	NA	NA	NA
Medtr8g030550	NA	ATP-dependent helicase BRM	0.253037	0.00987894	0.0112083	0.971601	0.0439361	0.817563	0.0842631	0.610513	-0.0924141	0.495993	-0.294672	0.0372697	0.0451333	0.995689	0.0508593	0.984071	-0.0438579	0.999975	-0.0480064	0.999511	-0.289877	0.069828	-0.281784	0.651171	0.196511	0.96221	-0.177136	0.182145	-0.317126	0.00111144	-0.136628	0.0420552	-0.0984674	0.0657575	0.135541	0.185851	-0.0720655	0.375262	0.146272	0.312537	0.198768	0.0575647	-0.00264798	0.999914	-0.108612	0.999994	-0.074071
Medtr8g038765	NA	DUF3883 domain protein	0.363213	0.0854846	-0.217449	0.45527	-0.0252371	0.941539	-0.13055	0.591479	-0.246913	0.351797	-0.691742	0.0029093	0.157263	0.980134	-0.0348149	0.994286	0.124332	0.999975	-0.0555857	0.999511	-0.206036	0.49559	-0.0618649	0.935581	-0.288894	0.863198	-0.219833	0.127325	-0.376443	0.0266672	0.0849099	0.410209	-0.0693389	0.383955	-0.0599063	0.73013	-0.218157	0.111821	0.248518	0.362092	0.6707	0.00016344	-0.0426349	0.999914	0.167205	0.999994	0.0425621
Medtr2g436080	NA	condensin-2 complex subunit H2-like protein	-0.0497414	0.931689	-0.065905	0.912706	0.15665	0.532171	0.246121	0.364725	0.622576	0.0056232	0.943756	8.66777e-07	0.0935224	0.995689	-0.00259071	0.999365	-0.167778	0.999975	0.174212	0.999511	-0.184796	0.654634	0.00347374	0.998243	0.372636	0.927696	0.316107	0.058989	0.729781	2.01285e-09	1.34283	2.07094e-20	0.917046	9.45705e-19	0.884071	1.0924e-07	1.0749	4.83744e-11	1.34429	3.77172e-18	0.462373	0.0366549	-0.0434972	0.999914	0.0719088	0.999994	-0.119793
Medtr6g082870	NA	receptor-like kinase	NA	NA	NA	NA	NA	NA	NA	NA	NA	NA	NA	NA	NA	NA	NA	NA	NA	NA	NA	NA	NA	NA	NA	NA	NA	NA	NA	NA	NA	NA	NA	NA	NA	NA	NA	NA	NA	NA	NA	NA	NA	NA	NA	NA	NA	NA	NA
Medtr1g069495	NA	auxin response factor	0.151887	0.521038	0.18778	0.298894	0.14563	0.608793	0.0263716	0.936214	-0.285599	0.385289	-1.03727	1.08508e-12	-0.0305203	0.999832	0.0382558	0.994286	-0.0753286	0.999975	-0.0358573	0.999511	-0.000464774	0.999098	-0.0208507	0.979352	0.307497	0.539334	-0.133573	0.354342	0.0255016	0.889181	0.153307	0.223679	-0.327075	0.000459608	-0.413118	0.00040243	-0.367503	0.000327652	-0.619906	0.000448686	-0.962179	8.57636e-07	-0.098401	0.999914	-0.0337074	0.999994	0.0738392
Medtr1g085040	NA	myb transcription factor	-0.10044	0.645942	0.289412	0.15997	0.165608	0.486915	0.13575	0.682275	0.0533502	0.877443	1.62761	3.15845e-08	0.462145	0.780636	0.437863	0.266887	0.00813557	0.999975	0.0550503	0.999511	-0.152167	0.754161	-0.615455	0.0122806	-0.432024	0.922693	-0.472294	0.0192895	-0.449984	0.12348	0.189086	0.484844	0.203832	0.457051	-0.105698	0.824667	0.619265	0.189779	-0.395338	0.196053	-1.05646	0.027411	-0.348857	0.999914	0.274026	0.999994	0.424532
Medtr3g103110	NA	RING/FYVE/PHD zinc finger protein	0.876753	NA	0.166489	0.884732	0.925114	0.0331559	0.3527	0.531869	0.69487	0.0666891	1.07125	4.93721e-05	-0.550545	NA	-0.126937	0.994286	0.87439	0.801154	0.162088	0.999511	0.301014	0.806312	0.181876	0.926741	0.899791	0.154564	1.27197	1.8673e-05	1.40679	2.07579e-06	1.48626	5.82446e-09	0.81115	0.000224996	0.878164	0.00301169	0.322408	0.316003	0.871231	0.000833473	-0.149105	0.700369	0.036643	0.999914	0.234619	0.999994	0.435956
Medtr5g464480	NA	hypothetical protein	NA	NA	NA	NA	NA	NA	NA	NA	NA	NA	NA	NA	NA	NA	NA	NA	NA	NA	NA	NA	NA	NA	NA	NA	NA	NA	NA	NA	-1.47142	0.766751	4.32249	0.00258995	5.95609	3.21008e-05	5.69525	5.53273e-07	7.32419	6.62335e-11	9.09955	1.89983e-17	10.7748	4.07167e-23	NA	NA	NA	NA	NA
Medtr6g059760	NA	Kunitz type trypsin inhibitor / Alpha-fucosidase	0.955081	5.32071e-05	-0.310768	0.502871	-0.168307	0.664627	1.82438	2.50025e-09	1.38227	1.24145e-05	0.00192939	0.996496	-0.211691	0.994759	0.294387	0.651672	0.0290276	0.999975	-0.0324711	0.999511	-0.1154	0.886925	0.496817	0.201585	0.155377	0.953652	0.0974646	0.729988	0.270375	0.677815	0.66776	0.070665	0.94944	1.04892e-05	2.69684	1.55813e-11	2.65917	0.000193117	0.034698	0.976352	1.7129	0.0518272	0.208291	0.999914	0.103974	0.999994	0.294592
Medtr0049s0110	NA	F-box/RNI/FBD-like domain protein	-0.221651	0.525915	0.0480336	0.945842	-0.286698	0.217674	0.0761378	0.856093	0.0519112	0.847948	0.468033	0.0318687	0.108498	0.995689	-0.103818	0.987625	0.238035	0.999975	-0.2219	0.999511	-0.055859	0.955985	-0.165025	0.807104	-0.13572	0.934068	-0.0953441	0.757348	-0.161103	0.376232	0.0885288	0.637441	-0.18064	0.189183	0.149029	0.366249	0.0794413	0.63243	0.0580278	0.789533	0.354393	0.0351079	-0.0968016	0.999914	0.370681	0.999994	-0.0975139
Medtr1g097880	NA	hypothetical protein	-0.123943	NA	-0.379056	0.561371	0.0753651	0.934322	-0.232794	0.741585	-0.884153	0.041214	-0.599713	0.178129	0.180117	NA	-0.411621	0.894155	0.266999	0.999975	-0.058124	0.999511	-0.208941	0.894017	-0.527003	0.652219	0.160682	0.987021	0.0530795	0.935133	-0.306355	0.480127	0.578187	0.116904	0.178952	0.537765	0.458594	0.293497	0.47341	0.141235	0.673639	0.0423443	0.501754	0.180898	0.156159	0.999914	0.0168838	0.999994	0.181739
Medtr2g449780	NA	pleckstrin-like (PH) and lipid-binding START domain protein	NA	NA	NA	NA	NA	NA	NA	NA	NA	NA	NA	NA	NA	NA	NA	NA	NA	NA	NA	NA	NA	NA	NA	NA	NA	NA	NA	NA	NA	NA	NA	NA	NA	NA	NA	NA	NA	NA	NA	NA	NA	NA	NA	NA	NA	NA	NA
Medtr7g113930	NA	DUF3595 family protein	-0.367823	NA	-0.165349	0.909721	-0.200545	0.69719	0.00145485	0.998295	-0.434125	0.0963424	-1.03441	8.15022e-05	0.746543	NA	0.112901	0.994704	0.412136	0.999975	-0.312101	0.999511	-0.414072	0.850704	0.355175	0.843914	0.0678025	0.992668	-0.0147751	0.978575	0.0346779	0.936358	-0.4364	0.0727981	-0.158164	0.34944	-0.157171	0.550232	-0.254787	0.35977	0.280395	0.414725	1.28884	2.16976e-07	0.79858	0.999914	0.202491	0.999994	-0.55373
Medtr1g030750	NA	quinolinate phosphoribosyltransferase, putative	0.129566	0.522254	0.00126301	0.997093	-0.0750853	0.669629	-0.259996	0.0936168	-0.389413	0.000242158	-0.513009	5.59904e-07	-0.00489225	0.999832	-0.0283527	0.994286	-0.0120754	0.999975	-0.0967079	0.999511	-0.0887233	0.716674	-0.268844	0.217838	-0.171038	0.830139	-0.25161	0.0187198	-0.346112	3.97713e-05	-0.385165	3.3137e-06	-0.500053	1.06208e-16	-0.450195	0.000313037	-0.357394	0.000779048	-0.251943	0.043015	0.124433	0.403546	-0.0926216	0.999914	-0.0852111	0.999994	0.00549068
Medtr5g017550	NA	EF hand calcium-binding family protein	-0.291883	0.444993	-0.516126	0.169306	-0.372072	0.343961	-0.377751	0.418344	-0.237469	0.580808	0.222429	0.47183	-0.0569614	0.999832	0.0304862	0.998756	-0.0272323	0.999975	-0.0045112	0.999511	-0.632396	0.0172843	-0.583047	0.444931	-0.797236	0.475345	-0.360859	0.191281	-0.516738	0.0152751	-0.704502	0.000121296	-0.847593	0.0184227	-1.74482	6.997e-06	-1.2769	0.000115298	-1.13206	0.0154318	-2.24286	7.46965e-07	-0.360566	0.999914	-0.519304	0.999994	-0.355058
Medtr2g049340	NA	ABA induced plasma membrane protein	0.425771	0.212796	-0.96079	7.02554e-06	-0.211203	0.417771	0.313342	0.266896	-0.756316	0.00369096	-0.404169	0.0826765	-0.0367902	0.999717	-0.0363449	0.996901	-0.0975077	0.999975	-0.0597043	0.999511	0.115929	0.85043	-0.0644313	0.948658	-0.169243	0.925084	-0.539481	0.0101002	-0.285533	0.0612566	-1.07337	3.46033e-16	-0.679528	5.35383e-06	-1.85683	1.47922e-12	-0.432059	0.0208846	-0.908754	0.0016033	-0.955147	0.000130665	0.115783	0.999914	0.238872	0.999994	0.00609045
Medtr2g046130	NA	receptor-like kinase plant	0.0474775	0.835649	0.0786336	0.833583	-0.169771	0.168559	-0.381281	0.00418026	-0.218236	0.203076	0.153496	0.40317	0.185045	0.856082	-0.032627	0.994286	0.0346076	0.999975	-0.0216438	0.999511	-0.0448682	0.933499	-0.0770797	0.898246	-0.10511	0.923775	-0.231906	0.14886	-0.140384	0.14344	-0.159766	0.100168	-0.0396217	0.68576	-0.132854	0.176269	0.167548	0.115831	0.121924	0.367268	0.445665	0.00109787	-0.0179135	0.999914	-0.113885	0.999994	-0.113361
Medtr5g040970	NA	hypothetical protein	NA	NA	NA	NA	NA	NA	NA	NA	NA	NA	NA	NA	NA	NA	NA	NA	NA	NA	NA	NA	NA	NA	NA	NA	NA	NA	NA	NA	NA	NA	NA	NA	NA	NA	NA	NA	NA	NA	NA	NA	NA	NA	0.0330856	0.999914	1.91032	0.999994	NA
Medtr3g088835	NA	PPR containing plant-like protein	0.249044	0.819965	-0.158747	0.922351	0.700367	0.371981	0.794613	0.2843	0.854446	0.0674078	0.14873	0.78213	0.529494	NA	0.0538723	0.997415	-0.355858	0.999975	0.127778	0.999511	0.0710456	0.983189	1.04715	0.299664	1.43526	0.334845	0.243762	0.592452	1.58252	0.000354001	1.18234	0.0124101	1.09254	0.00719849	0.883275	0.0695303	0.696729	0.1126	0.0214936	0.96197	-0.882442	0.121302	0.659022	0.999914	-0.124007	0.999994	1.16395
Medtr3g450500	NA	transcription termination factor family protein	-0.253826	NA	0.0530827	0.968401	0.441478	0.504894	0.211843	0.759522	0.311054	0.568896	1.13644	0.00734912	0.412965	NA	-0.130671	0.994286	-0.192722	0.999975	-0.413533	0.999511	-0.152174	0.939436	0.241362	0.915219	0.161681	0.972714	0.44975	0.414355	0.299813	0.556967	0.634151	0.0757142	0.65703	0.00705131	0.192878	0.64061	0.617273	0.0787176	1.1055	0.000168792	1.43058	0.000856514	-0.270955	0.999914	-0.143922	0.999994	-0.189716
Medtr3g073370	NA	beta-1,3-galactosyltransferase-like protein	0.0456678	0.856606	-0.0648383	0.843776	-0.261353	0.013683	-0.427153	0.018653	-0.0712559	0.606043	-0.131943	0.436078	0.360455	0.579184	0.0494392	0.987625	0.0158874	0.999975	0.028562	0.999511	-0.0483212	0.930841	-0.0815912	0.895026	-0.277153	0.612286	-0.0536076	0.686909	-0.0830406	0.38264	-0.000174164	0.998554	-0.300452	4.58572e-07	-0.332024	0.00659941	-0.320329	0.00655281	-1.07428	2.17884e-06	-1.72186	2.96558e-15	-0.0784028	0.999914	-0.049385	0.999994	0.140736
Medtr2g040990	NA	PHD finger alfin-like protein	0.0375272	0.917852	-0.123399	0.65708	0.0976612	0.652118	0.313429	0.0264614	0.234079	0.243967	0.250208	0.148394	-0.216684	0.799472	-0.131996	0.797872	-0.0832541	0.999975	-0.00111848	0.999511	0.237198	0.11838	0.199236	0.705168	-0.125577	0.966257	0.0264917	0.91374	0.230452	0.0955155	0.436009	9.80655e-05	0.361661	6.90743e-07	0.360253	0.0154167	0.348808	0.00615014	0.164017	0.305776	0.0735081	0.754878	-0.0265281	0.999914	0.0266969	0.999994	0.0626206
Medtr4g020490	NA	disease resistance protein (TIR-NBS-LRR class)	NA	NA	NA	NA	NA	NA	NA	NA	NA	NA	NA	NA	NA	NA	NA	NA	NA	NA	NA	NA	NA	NA	NA	NA	NA	NA	NA	NA	NA	NA	NA	NA	NA	NA	NA	NA	NA	NA	NA	NA	NA	NA	NA	NA	NA	NA	NA
Medtr2g041640	NA	tubulin-tyrosine ligase family protein	-0.142148	0.70018	-0.0774626	0.839649	0.179866	0.311919	0.193253	0.286069	0.460836	0.00581221	0.359093	0.00291886	-0.199723	0.952281	0.047739	0.994286	-0.0677993	0.999975	-0.0301886	0.999511	0.106538	0.76911	0.118888	0.854154	0.357576	0.694288	0.660303	9.15224e-11	0.724961	1.94416e-13	1.04727	9.61278e-34	0.733763	6.06814e-25	0.57813	2.95405e-09	0.371534	0.00197013	0.419846	0.018832	-0.0372909	0.829267	0.0418196	0.999914	-0.042433	0.999994	0.133063
Medtr2g035820	NA	S-adenosylmethionine-dependent methyltransferase, putative	-0.0199867	0.975807	0.128054	0.792477	-0.0075979	0.987241	0.0690023	0.859934	-0.00425918	0.98858	0.400784	0.0138401	0.0750613	0.996117	0.00209744	0.999365	-0.0129786	0.999975	0.128217	0.999511	-0.0216161	0.983189	-0.107551	0.910073	-0.052545	0.987021	-0.150732	0.649549	-0.0548339	0.805142	0.108678	0.583168	-0.0867897	0.54161	-0.0772094	0.74646	0.00414096	0.987325	0.0411275	0.847106	1.07119	1.21123e-10	-0.209591	0.999914	-0.057056	0.999994	0.13032
Medtr1g063180	NA	suppressor of auxin resistance 1 protein	-0.207707	0.203734	0.127786	0.511527	0.31597	0.0135085	0.21376	0.19739	0.594723	0.00122389	0.774348	5.00508e-16	-0.0293265	0.999717	-0.00268715	0.999365	-0.0491093	0.999975	-0.00202159	0.999511	-0.0304979	0.95285	0.141799	0.866238	0.49448	0.60906	0.502238	2.78829e-05	0.660619	8.11903e-13	1.00215	9.70914e-39	0.788022	1.99949e-33	0.601251	8.21017e-11	0.571942	2.24996e-15	0.749949	1.44804e-13	0.32789	0.00100369	0.0506642	0.999914	0.123705	0.999994	0.0328986
Medtr4g083940	NA	plant/F14N23-6 protein	-0.150355	0.549442	-0.0425449	0.912406	0.0838232	0.722807	0.063279	0.797644	0.531449	0.00350048	0.871598	4.03499e-07	0.140267	0.969809	0.0368579	0.994286	-0.143399	0.999975	0.204437	0.999511	-0.0487958	0.939436	0.0384759	0.965634	0.0886503	0.971526	0.542573	0.000783559	0.507449	1.8977e-05	0.930818	1.0594e-14	0.709303	6.9555e-19	0.916205	6.742e-12	1.1583	2.53233e-24	1.1212	8.21852e-16	0.633971	7.65461e-08	-0.0187517	0.999914	-0.0457795	0.999994	-0.14725
Medtr4g116023	NA	hypothetical protein	-0.248465	NA	0.0409936	0.983525	0.411693	0.648275	-0.320525	0.722771	0.746222	0.136671	0.595993	0.156726	0.318271	NA	0.212073	0.994286	-0.0509312	0.999975	-0.0192194	0.999511	-0.53082	0.755589	0.0938582	0.978204	0.817084	0.884203	0.271256	0.668967	0.93778	0.0440969	0.938074	0.0382137	0.516561	0.136802	0.920607	0.0544989	0.366792	0.492625	0.235012	0.621812	0.258225	0.656733	-0.428965	0.999914	0.466856	0.999994	0.5821
Medtr1g043080	NA	myb-related transcription factor LBM1	0.210262	0.52718	1.00761	0.00178076	-0.618889	0.185956	-1.1404	0.0368817	0.582394	0.199137	0.124406	0.835771	0.998088	NA	1.25742	0.0553194	0.802054	0.999975	0.154754	0.999511	1.35206	0.000122472	-0.309597	0.88987	-0.0953943	0.987186	-0.0871261	0.926661	0.731743	0.207852	0.19358	0.717195	0.306331	0.46342	0.342005	0.483195	0.106689	0.848303	-1.05311	0.00254526	-2.52763	6.09131e-20	0.511042	0.999914	-0.0400283	0.999994	1.00232
Medtr7g115470	NA	profilin	NA	NA	NA	NA	NA	NA	NA	NA	NA	NA	NA	NA	NA	NA	NA	NA	NA	NA	NA	NA	NA	NA	NA	NA	NA	NA	NA	NA	NA	NA	NA	NA	NA	NA	NA	NA	NA	NA	NA	NA	NA	NA	NA	NA	NA	NA	NA
Medtr2g014440	NA	myosin heavy chain-like protein, putative	-0.0918387	0.885574	0.0950364	0.880016	0.0717957	0.848915	0.0651049	0.862922	0.376006	0.158661	0.0156944	0.942176	0.207327	0.974247	0.115357	0.981756	0.0458581	0.999975	-0.330261	0.80071	0.031642	0.974148	-0.0647693	0.959472	-0.104195	0.952456	-0.254809	0.343822	-0.101561	0.69858	-0.00898433	0.955209	0.0754077	0.535869	0.0562914	0.794664	0.0423977	0.823808	0.664446	5.55159e-05	0.530677	0.00110747	-0.00418884	0.999914	0.0957302	0.999994	0.0686565
Medtr7g077400	NA	acyl-CoA thioesterase	-0.0128868	0.973033	0.0630816	0.857332	-0.111933	0.571826	-0.140957	0.500282	-0.26491	0.149569	-0.629233	9.64073e-07	-0.0265261	0.999717	0.017449	0.996644	-0.0357478	0.999975	0.0657553	0.999511	0.0143232	0.985065	-0.14024	0.734026	-0.0236233	0.990872	-0.226859	0.115128	-0.214343	0.0512141	-0.271591	0.00928627	-0.298245	7.65379e-05	-0.530937	7.83447e-06	-0.675616	1.8814e-11	-1.05117	9.30487e-22	-0.625359	0.000129803	-0.024452	0.999914	-0.0582826	0.999994	0.153165
Medtr2g008160	NA	class III peroxidase	0.129904	0.713182	-0.0586233	0.959951	0.238468	0.758953	0.154517	0.787135	-0.541045	0.0810587	-0.989552	1.27975e-06	0.2785	0.81403	0.289108	0.879072	0.206091	0.999975	0.419122	0.999511	0.328697	0.34705	0.473318	0.385601	0.0399412	0.991497	0.105124	0.830145	0.52611	0.0200872	-0.130943	0.338575	0.158539	0.240207	0.285534	0.421874	-0.388891	0.134535	-1.0883	3.22533e-10	-1.27021	2.26324e-10	0.0130917	0.999914	0.48314	0.721777	0.44351
Medtr3g073080	NA	SAC3/GANP/Nin1/mts3/eIF-3 p25 family protein	0.201056	0.214123	-0.0918245	0.733724	0.140432	0.549555	0.170346	0.425263	-0.229426	0.256998	-0.743258	0.000552734	-0.0471768	0.995689	0.0662987	0.961977	-0.0689941	0.999975	-0.0664666	0.999511	-0.187801	0.41392	-0.246836	0.47261	-0.0558393	0.989138	-0.200492	0.0312719	-0.330784	0.000796461	-0.317109	0.00116864	-0.202035	0.00213862	-0.0392613	0.769066	-0.260996	0.0139462	-0.327236	0.0638923	0.126096	0.414699	-0.108681	0.999914	0.015282	0.999994	0.0613398
Medtr6g009070	NA	ABC transporter B family protein	NA	NA	NA	NA	NA	NA	NA	NA	NA	NA	NA	NA	NA	NA	NA	NA	NA	NA	NA	NA	NA	NA	NA	NA	NA	NA	NA	NA	NA	NA	NA	NA	NA	NA	NA	NA	NA	NA	NA	NA	NA	NA	NA	NA	NA	NA	NA
Medtr5g006800	NA	12-oxophytodienoate reductase-like protein	-0.0583368	0.901191	-0.205719	0.508924	0.020597	0.971011	-0.0715915	0.847881	0.010347	0.960698	0.302776	0.177813	-0.00915726	0.999832	-0.123939	0.987293	-0.0313957	0.999975	-0.0932499	0.999511	-0.00204555	0.998072	-0.0792571	0.948678	-0.198919	0.884364	-0.0913489	0.677573	-0.0204903	0.92477	-0.114114	0.447853	-0.0753717	0.369543	-0.468396	0.00238093	-0.261049	0.0847275	-0.276609	0.0774882	-0.119504	0.437582	-0.0785538	0.999914	0.0117755	0.999994	-0.190725
Medtr5g085910	NA	receptor-like protein	NA	NA	NA	NA	NA	NA	NA	NA	NA	NA	NA	NA	-0.35643	NA	0.0927648	0.996337	0.048853	0.999975	0.0928224	0.999511	-0.0322545	0.994909	0.289041	0.919549	0.618878	0.918433	0.941308	0.355377	1.20991	0.278114	0.374704	0.699571	2.27642	0.00383573	2.25473	0.0234326	0.0440671	0.971274	0.0612742	0.959125	-1.44965	0.312609	-0.432369	0.999914	0.637052	0.999994	0.833197
Medtr7g093830	NA	disease resistance response protein	NA	NA	NA	NA	NA	NA	NA	NA	NA	NA	NA	NA	NA	NA	NA	NA	NA	NA	NA	NA	NA	NA	NA	NA	NA	NA	NA	NA	NA	NA	NA	NA	NA	NA	NA	NA	NA	NA	NA	NA	NA	NA	NA	NA	NA	NA	NA
Medtr6g084020	NA	hypothetical protein	NA	NA	NA	NA	NA	NA	NA	NA	NA	NA	NA	NA	NA	NA	NA	NA	NA	NA	NA	NA	NA	NA	NA	NA	NA	NA	NA	NA	NA	NA	NA	NA	NA	NA	NA	NA	NA	NA	NA	NA	7.51827	8.26718e-11	NA	NA	NA	NA	NA
Medtr1g038680	NA	cationic peroxidase	0.880914	NA	-0.145202	0.926839	0.784838	0.321188	1.27062	0.01199	0.713506	0.0941723	-0.68698	0.147767	-0.729195	NA	-0.892979	0.947974	-0.815242	0.999975	-0.0961823	0.999511	0.523818	0.642446	-0.0143672	0.995394	-0.894326	0.397729	-0.912704	4.64529e-05	-0.346666	0.390693	-1.39048	0.000299701	-0.966734	0.0857676	-2.51919	1.74176e-05	-2.49283	2.65723e-06	-5.19108	3.10531e-18	-4.15892	0.000104644	0.440792	0.999914	-0.0497976	0.999994	1.51356
Medtr8g085700	NA	nodulin MtN21/EamA-like transporter family protein	-0.0591241	0.898142	-0.107651	0.769557	-0.0911335	0.729082	0.0488033	0.878369	-0.351394	0.0972516	-0.697757	1.50469e-06	0.128868	0.991621	-0.135425	0.91854	-0.0711887	0.999975	0.0679551	0.999511	0.0215067	0.981837	0.0175886	0.986683	-0.0642728	0.985185	-0.30787	0.153387	-0.247687	0.0748973	-0.382179	0.00492031	-0.0604825	0.627566	-0.309036	0.0384809	-0.29032	0.0853458	-0.456035	0.0400361	0.117134	0.601652	-0.178982	0.999914	0.0314769	0.999994	0.26059
Medtr8g027425	NA	transducin family protein/WD-40 repeat protein	-0.100938	0.696487	-0.0469226	0.891835	0.0232481	0.910308	-0.0564102	0.835899	0.195232	0.325282	0.426537	4.67872e-05	0.297691	0.270155	-0.0460996	0.987625	-0.0100325	0.999975	-0.0357375	0.999511	-0.387137	0.0549959	-0.327963	0.61614	0.0229143	0.996636	-0.0874599	0.484635	-0.162689	0.0689925	0.142689	0.0886245	0.00145084	0.98682	0.0944977	0.438973	0.132245	0.24447	0.181592	0.211424	0.231937	0.0624461	0.099478	0.999914	-0.014075	0.999994	-0.16849
Medtr4g074920	NA	P-loop nucleoside triphosphate hydrolase superfamily protein	-0.0588383	0.804444	0.11531	0.535578	0.196273	0.0760427	0.15555	0.277999	0.654565	4.4033e-05	0.907713	1.36113e-16	0.00290315	0.999832	0.0746063	0.931044	0.0127923	0.999975	-0.00781471	0.999511	-0.140213	0.577002	-0.171036	0.703862	0.349048	0.929105	0.428598	4.62615e-05	0.501096	1.298e-12	0.773828	1.30518e-25	0.485914	8.01296e-13	0.251461	0.0175214	0.434201	2.01417e-09	0.526193	8.9172e-05	0.404395	0.000973816	-0.0110562	0.999914	-0.105321	0.999994	-0.144248
Medtr4g082980	NA	C2H2-type zinc finger protein	NA	NA	NA	NA	NA	NA	NA	NA	NA	NA	NA	NA	0.684708	NA	-0.669017	0.994286	-0.0323999	0.999975	0.978981	0.999511	0.56411	NA	-2.01261	0.870215	-0.0465842	0.999473	-1.56299	NA	0.533165	0.86602	-0.142787	0.927519	0.415575	0.59802	1.04292	0.212437	3.2012	6.01006e-05	5.19121	2.43283e-15	5.47073	1.2618e-22	NA	NA	NA	NA	NA
Medtr7g114700	NA	IQ calmodulin-binding motif protein	1.49935	NA	1.82694	NA	3.72127	NA	1.21033	0.403406	2.82522	6.72612e-05	3.13554	4.46212e-07	NA	NA	NA	NA	NA	NA	NA	NA	NA	NA	NA	NA	NA	NA	NA	NA	NA	NA	NA	NA	NA	NA	NA	NA	NA	NA	NA	NA	NA	NA	NA	NA	NA	NA	NA
Medtr0130s0060	NA	WRKY DNA-binding protein	NA	NA	NA	NA	NA	NA	NA	NA	NA	NA	NA	NA	NA	NA	NA	NA	NA	NA	NA	NA	NA	NA	NA	NA	NA	NA	NA	NA	NA	NA	NA	NA	NA	NA	NA	NA	NA	NA	NA	NA	NA	NA	NA	NA	NA	NA	NA
Medtr5g081810	NA	laccase/diphenol oxidase family protein	-0.78638	NA	-0.272229	0.795804	-2.40887	0.000337795	-2.3589	7.00429e-13	-1.00503	0.000869717	-1.23423	0.000298363	-0.365876	0.966596	0.277357	0.950396	-0.162006	0.999975	0.367515	0.999511	0.227708	0.530922	-0.0864987	0.935219	-0.29479	0.840539	-0.440336	0.0494375	-0.443579	0.0794943	-0.854889	2.12311e-11	-0.339777	0.0509192	-0.575574	0.0911373	-1.60057	1.71715e-11	-2.79124	1.08854e-10	-3.61973	1.10953e-11	0.171616	0.999914	-0.0224252	0.999994	0.223776
Medtr1g028890	NA	LRR receptor-like kinase	0.36902	0.629426	0.6741	0.0293455	1.07683	0.000357082	1.25347	3.57927e-05	1.05098	0.00236338	-0.513974	0.0636683	1.4653	NA	-0.275671	0.994286	-0.217228	0.999975	0.34498	0.999511	-0.18197	0.916749	-0.037287	0.987433	0.668818	0.80518	-0.376935	0.503372	1.79398	1.53318e-11	2.29587	2.06963e-17	1.43973	1.06366e-09	2.65219	1.62789e-15	2.35694	2.2284e-43	2.41663	2.51479e-21	2.37737	1.95821e-18	-0.0505378	0.999914	0.157507	0.999994	-0.355229
Medtr2g009690	NA	dynamin 3A-like protein	-0.158201	0.363726	0.0919755	0.658679	0.148238	0.266718	0.103319	0.529552	0.492099	0.00085001	0.52527	1.02374e-07	0.01197	0.999832	0.0191367	0.994286	-0.10382	0.999975	0.0804186	0.999511	-0.0606366	0.847875	0.0361667	0.968703	0.346714	0.885217	0.13769	0.276724	0.26721	0.00053046	0.530187	1.26994e-10	0.406122	1.76351e-13	0.40103	2.45166e-05	0.346068	8.65444e-05	0.227144	0.0895973	-0.00903135	0.943525	0.0121585	0.999914	-0.0555559	0.999994	-0.0622514
Medtr3g070850	NA	double Clp-N motif P-loop nucleoside triphosphate hydrolase superfamily protein	-0.786101	0.000152897	-0.808307	0.00228295	-0.685951	2.46703e-05	-1.13329	1.5068e-05	-1.13709	1.58832e-09	-0.871668	0.00123736	-0.0756162	0.996179	0.112485	0.987625	0.217264	0.999975	0.0127734	0.999511	-0.41159	0.341875	-0.774561	0.0857922	-0.352347	0.616811	-0.412138	0.119736	-0.261399	0.0898062	-0.370106	0.00015666	-0.49923	2.53555e-11	-0.764733	0.00309238	-1.18762	1.29143e-09	-1.2354	7.72105e-10	-1.13005	5.81517e-18	-0.377986	0.271108	-0.215841	0.999994	-0.629043
Medtr5g038220	NA	chromosome condensation regulator RCC1 repeat protein	0.128437	0.84153	-0.136572	0.79396	-0.198394	0.604234	0.237151	0.433662	0.0369848	0.905783	-0.268164	0.201332	-0.190841	0.991691	0.0460308	0.994562	0.171152	0.999975	-0.0014534	0.999511	0.125668	0.863045	0.132223	0.877431	-0.0596469	0.982034	-0.160952	0.469844	-0.0856369	0.682374	0.469753	0.016393	0.00553478	0.979581	-0.165213	0.450906	-0.277412	0.206786	-0.508347	0.0318571	-0.815235	0.000670872	-0.0225814	0.999914	0.274888	0.999994	0.40764
Medtr3g113630	NA	kinesin motor domain protein	-0.073254	0.909299	0.092535	0.871978	0.432582	0.0211581	0.643378	0.0546788	0.964142	0.00133917	1.67806	1.94937e-11	-0.203846	0.991691	0.148977	0.987593	0.0258994	0.999975	0.0635001	0.999511	2.97714e-05	0.999893	-0.0934139	0.939309	-0.0774017	0.973932	0.240002	0.372614	0.876899	2.3376e-09	1.70105	2.3331e-34	1.31693	7.1604e-21	2.1149	4.2126e-16	1.81981	1.17214e-16	1.72554	1.5836e-16	0.867089	0.00386274	0.0133517	0.999914	-0.0272882	0.999994	0.0188335
Medtr5g038225	NA	homeobox transcription factor	0.154653	0.734395	-0.215529	0.499555	0.0370001	0.91434	0.0765412	0.840608	-0.160235	0.563866	-0.176415	0.295929	-0.204216	0.965131	-0.0493428	0.994286	-0.0395109	0.999975	0.134338	0.999511	0.178853	0.733624	0.0364098	0.97695	0.0631366	0.987678	0.336911	0.230777	0.0524384	0.792438	0.541471	0.00051872	0.229174	0.0939478	0.259073	0.242145	0.157832	0.480205	0.0825877	0.6281	0.142554	0.357849	-0.101955	0.999914	0.092208	0.999994	0.0525201
Medtr3g080480	NA	vacuolar protein sorting-associated protein	-0.0486694	0.927766	-0.00469254	0.993558	-0.188489	0.435025	-0.165934	0.613778	-0.141602	0.625881	0.170678	0.440763	-0.000766803	0.999883	0.0374683	0.994562	-0.170137	0.999975	0.081762	0.999511	-0.121367	0.854705	-0.0541235	0.962505	-0.12292	0.949372	-0.265419	0.214532	-0.0433028	0.854692	0.209173	0.241442	0.25466	0.0653259	0.266654	0.179628	-0.0419958	0.859036	-0.0144395	0.96412	0.158349	0.487061	-0.0176696	0.999914	-0.178074	0.999994	0.069924
Medtr7g103320	NA	60S ribosomal protein L24-2	-0.137373	0.539437	0.0464316	0.911266	0.55447	2.37947e-07	0.381436	0.0948164	1.15559	4.1839e-06	1.63825	1.5761e-12	0.0720449	0.995689	-0.182069	0.636515	-0.0127556	0.999975	0.273077	0.170302	0.323145	0.0108536	0.419372	0.0315475	0.0435635	0.99428	1.35182	5.59328e-41	1.55885	6.20401e-74	2.38182	2.27485e-100	1.42944	3.54799e-54	0.831793	3.18731e-07	1.26134	2.42661e-25	0.848207	3.20312e-14	0.47619	0.0034362	0.0103302	0.999914	0.127594	0.999994	-0.0884193
Medtr2g009340	NA	phototropic-responsive NPH3 family protein	-0.15446	NA	-0.195707	0.830667	-0.34119	0.374699	-0.628213	0.201986	-0.524736	0.0915245	-0.700302	0.021296	0.474592	NA	-0.257262	0.987625	0.316634	0.999975	0.42196	0.999511	-0.12588	0.963327	-0.168769	0.952051	0.132701	0.977423	-0.0719135	0.923295	-0.525492	0.0770916	-0.0363462	0.89275	-0.268548	0.110508	-0.250824	0.260539	-0.069848	0.820269	0.0770307	0.751027	-0.0961074	0.713148	-0.22939	0.999914	0.193179	0.999994	-0.371188
Medtr3g069310	NA	hypothetical protein	NA	NA	NA	NA	NA	NA	NA	NA	NA	NA	NA	NA	-0.557316	0.972458	0.274706	0.994286	0.355192	0.999975	-1.29952	0.190583	0.496595	0.800724	0.902205	0.315779	0.146995	0.979154	-0.401896	0.781703	-1.17755	0.408231	-1.70339	0.0898079	-0.651734	0.440173	0.22246	0.931095	-3.33532	0.0922521	-4.34684	0.00484776	-1.40907	0.771176	1.37479	0.999914	-0.070111	0.999994	0.155374
Medtr1g098300	NA	cyclin-dependent kinase	0.0581614	0.901793	-0.0378104	0.956571	0.336804	0.354834	-0.531909	0.160728	-0.0606233	0.909596	-0.551442	0.133222	-0.024129	0.999832	0.239323	0.920826	0.32307	0.999975	0.566548	0.999511	0.973712	0.000280412	1.61921	1.10212e-08	2.01746	4.38156e-05	3.19594	1.77084e-22	1.64716	1.39764e-17	4.23321	1.64676e-58	1.83352	1.18009e-26	2.31768	2.40976e-16	3.21783	1.44136e-39	4.42283	1.53858e-102	5.38195	2.01453e-87	-0.0118539	0.999914	0.407458	0.999994	0.769412
Medtr4g094675	NA	hypothetical protein	-0.47593	0.459836	0.381103	0.541175	0.526969	0.167011	0.490336	0.218019	0.79085	0.0276712	0.517104	0.0538419	0.343843	0.970162	0.334669	0.87582	-0.242944	0.999975	0.169883	0.999511	-0.118605	0.91954	-0.0170294	0.993731	0.596724	0.816174	0.0302196	0.954516	0.535258	0.055179	1.03067	2.97899e-05	0.579076	0.00220642	0.13075	0.644681	0.597926	0.0157963	0.593508	0.0707341	0.420353	0.184613	-0.0970768	0.999914	0.146824	0.999994	-0.107064
Medtr7g015190	NA	NLI interacting factor-like phosphatase	-0.141389	0.723697	-0.0770797	0.883659	0.234681	0.189332	0.165661	0.54207	0.463629	0.00449143	0.439656	2.22005e-05	0.0864093	0.995689	0.176119	0.812533	0.0807565	0.999975	-0.0497522	0.999511	0.0523993	0.9406	0.0547784	0.943945	0.297442	0.85296	0.53393	0.0307665	0.763788	3.79634e-12	1.0178	1.27787e-25	0.415329	4.75111e-05	0.517949	0.00152731	0.6359	1.55233e-09	0.761982	2.66748e-07	0.41845	0.0277748	0.058664	0.999914	0.196226	0.999994	-0.0114819
Medtr4g094672	NA	3'(2'),5'-bisphosphate nucleotidase	-0.0188726	0.967362	0.171587	0.45498	0.352362	0.0212715	0.383966	0.0198768	0.715952	0.000279868	0.768935	6.51462e-09	-0.0901129	0.995689	0.0717192	0.987625	-0.112914	0.999975	0.170783	0.999511	-0.0505164	0.933035	0.0317343	0.977731	0.26236	0.923775	0.266945	0.0613028	0.460667	7.74988e-05	0.930704	1.99695e-10	0.723243	3.30807e-17	0.585593	2.60319e-05	0.57287	5.48691e-06	0.401225	0.000934698	0.340698	0.0625915	-0.132525	0.999914	-0.103871	0.999994	0.0176829
Medtr8g020300	NA	disease resistance protein (TIR-NBS-LRR class)	NA	NA	NA	NA	NA	NA	NA	NA	NA	NA	NA	NA	1.51544	NA	0.068495	0.999365	-1.23164	0.999975	0.660714	0.999511	0.0794468	NA	-0.654048	0.927525	1.03985	0.930198	0.153224	NA	-1.49379	0.302397	-1.18812	0.549455	0.625465	0.421515	0.485191	0.663702	-0.553573	0.512196	-1.68595	0.00193442	-4.26032	7.05736e-20	NA	NA	NA	NA	NA
Medtr2g096340	NA	60S ribosomal protein L23a-2	-0.156445	0.523131	0.117871	0.594503	0.630566	4.59625e-09	0.588671	0.00102132	1.26216	9.53828e-11	1.6382	2.64686e-14	-0.0484401	0.995689	-0.0109443	0.998756	-0.0895961	0.999975	0.201474	0.770829	0.27996	0.00459768	0.404013	0.010173	0.170885	0.966472	1.10859	1.00884e-32	1.31458	4.73746e-76	1.97349	1.35234e-79	1.43948	6.03296e-62	0.991055	1.52575e-09	1.23454	1.14759e-30	0.80618	5.72019e-19	0.545282	0.00196246	0.0452579	0.999914	0.0945921	0.999994	-0.119564
Medtr1g097300	NA	NAC transcription factor-like protein	0.0736172	0.819173	0.176444	0.313293	-0.144154	0.299436	-0.089153	0.659185	-0.0645197	0.661504	-0.419632	0.000307484	0.0704616	0.995689	0.0521682	0.987625	0.0511755	0.999975	0.0165342	0.999511	0.111679	0.754161	0.01107	0.988733	0.0271137	0.990872	-0.126737	0.376439	-0.337498	6.84035e-05	-0.40419	1.78362e-05	-0.359689	8.50225e-09	-0.186324	0.0704179	-0.459329	0.000373433	-0.789518	5.3068e-08	-0.631457	0.002337	-0.0315154	0.999914	-0.03864	0.999994	0.21011
Medtr4g131920	NA	sucrose transporter 2	0.81843	0.0115143	0.760557	0.128143	0.808806	0.133338	1.12535	0.0869213	-1.32542	0.00113752	-0.650223	0.0556133	-0.244034	0.94491	-0.132271	0.938177	-0.0671453	0.999975	-0.137115	0.999511	0.0258639	0.983341	0.123864	0.902607	0.0012263	0.999734	-0.0695936	0.83418	-0.232865	0.495609	-1.20285	0.000149571	-0.432609	0.0564619	-0.928872	0.0235404	-1.73393	1.04485e-08	-1.9063	1.68588e-09	-3.20082	3.18655e-09	-0.101233	0.999914	-0.160578	0.999994	0.444861
Medtr2g079120	NA	VQ motif protein	-0.0451529	0.873245	0.0394052	0.926839	-0.283114	0.0904102	-0.159398	0.606884	0.110169	0.633716	-0.182137	0.304301	0.139751	0.960857	0.0849866	0.956593	-0.107495	0.999975	0.00755589	0.999511	-0.0993256	0.738023	-0.0946934	0.874138	0.0568698	0.986811	-0.231379	0.152607	-0.249807	0.0180875	-0.494687	2.68238e-09	-0.181852	0.0146764	-0.411852	6.86763e-08	-0.448714	7.29965e-07	-0.421267	0.00385887	-0.700672	7.67966e-09	0.0425321	0.999914	0.0106513	0.999994	0.0278797
Medtr4g055420	NA	hypothetical protein	0.270493	NA	-0.431264	0.646149	0.0330844	0.979961	-0.734864	0.254436	-0.271791	0.690556	-0.0429879	0.949954	-1.09912	NA	-0.266425	0.987625	0.491816	0.999975	0.135486	0.999511	0.269057	0.885349	0.0316114	0.990183	-0.456533	0.933243	-0.196466	0.833456	-0.65794	0.240298	-1.19941	0.0531196	-1.92944	0.00186993	0.104433	0.899604	-1.58381	0.00470884	-1.52062	0.0135529	-1.63417	0.0110009	0.374017	0.999914	0.220766	0.999994	0.591988
Medtr6g068890	NA	hypothetical protein	NA	NA	NA	NA	NA	NA	NA	NA	NA	NA	NA	NA	NA	NA	NA	NA	NA	NA	NA	NA	NA	NA	NA	NA	NA	NA	NA	NA	NA	NA	NA	NA	NA	NA	NA	NA	NA	NA	NA	NA	NA	NA	NA	NA	NA	NA	NA
Medtr7g110710	NA	polygalacturonase/glycoside hydrolase family protein	-0.221464	0.280177	-0.101211	0.696509	-0.137836	0.334447	-0.0739468	0.739269	-0.101716	0.557889	-0.0736071	0.661583	0.0657463	0.995689	-0.135838	0.879072	0.0688461	0.999975	-0.0379255	0.999511	-0.0646437	0.859304	-0.22772	0.411329	-0.248407	0.864066	-0.295027	0.0550888	-0.257029	0.00365559	0.0142975	0.912607	0.0511372	0.674158	0.419073	0.0104083	0.308321	0.0280497	0.708503	4.78167e-08	0.694355	0.000917333	-0.0954572	0.999914	-0.092506	0.999994	-0.157375
Medtr2g072270	NA	cytochrome P450 family monooxygenase	-0.234314	NA	0.388713	0.34591	-0.175512	0.473747	-0.353881	0.353918	-0.588751	0.0018689	-0.99846	0.000376989	-0.292161	NA	0.0304759	0.999365	0.399609	0.999975	0.200832	0.999511	0.654707	0.350558	-0.0430564	0.986683	-0.176493	0.974041	-0.753126	0.0533654	-0.20288	0.479681	-0.240791	0.166293	-0.236561	0.0951275	0.329919	0.335302	-0.389697	0.195029	-0.447884	0.0376625	-1.18421	0.0284817	0.749165	0.656641	0.207193	0.999994	-0.589278
Medtr0036s0320	NA	hypothetical protein	0.0261833	0.955624	-0.0253169	0.9519	0.0981278	0.613677	0.0365138	0.895058	0.061418	0.790574	-0.0854767	0.559586	0.422436	0.49494	0.0576674	0.994286	-0.0689887	0.999975	-0.00370639	0.999511	-0.190269	0.490201	-0.0480948	0.958035	0.135783	0.95801	-0.0767496	0.661637	-0.131758	0.361472	0.0624382	0.636255	-0.0108466	0.92097	-0.025472	0.901253	-0.062935	0.723869	-0.0379756	0.830696	0.217934	0.1596	-0.127068	0.999914	0.176729	0.999994	-0.0158957
Medtr2g078650	NA	PRA1 family protein	-0.0292105	0.962301	-0.118182	0.795135	-0.0332265	0.936033	-0.14822	0.708092	-0.221923	0.353691	-0.22092	0.372564	-0.419071	0.72859	0.01207	0.999365	0.00496613	0.999975	0.079182	0.999511	0.000258584	0.99966	-0.0717259	0.954486	-0.435664	0.66073	-0.0485923	0.875824	0.0655089	0.759431	-0.345406	0.0623864	-0.361916	0.0163135	-0.260009	0.293195	-0.173076	0.420062	-0.690219	0.00195789	-0.369666	0.0961946	-0.149625	0.999914	0.107527	0.999994	0.103196
Medtr7g080810	NA	LRR receptor-like kinase	-0.147513	0.517099	0.0950448	0.668636	-0.277379	0.0149628	-0.32438	0.0715201	-0.0888964	0.693482	-0.457133	0.00313165	-0.00261433	0.999832	-0.0220444	0.994562	0.0146514	0.999975	-0.000382928	0.999511	-0.105568	0.68788	0.0137675	0.984232	-0.0482182	0.986811	-0.174809	0.136956	-0.255553	0.0491346	-0.396976	1.21027e-05	-0.418165	1.02334e-05	-0.435272	0.00205065	-0.470138	7.687e-07	-0.843288	7.87187e-06	-1.43198	3.97385e-11	0.0724421	0.999914	0.0517217	0.999994	0.0690006
Medtr2g076960	NA	general regulatory factor 2	-0.14369	0.389244	-0.220681	0.256856	-0.170399	0.195945	-0.194375	0.156624	-0.116719	0.605061	0.708326	0.0003575	0.180471	0.675598	-0.121126	0.640337	0.00890469	0.999975	0.0628031	0.999511	-0.00331173	0.997104	0.0993789	0.887182	-0.290254	0.919047	0.84854	6.80062e-13	0.315755	0.000648999	0.220711	0.0255519	0.220439	0.083306	-0.0023372	0.993499	0.119071	0.47807	0.232933	0.17858	-0.304475	0.094728	-0.152317	0.999914	-0.00277737	0.999994	-0.1427
Medtr1g093750	NA	basic helix loop helix (BHLH) DNA-binding family protein	0.641566	0.205377	-0.178171	0.800869	-0.0630709	0.895678	-0.0478358	0.933058	0.485743	0.0425897	0.625276	0.00343622	-0.0437196	0.999832	-0.0344152	0.997415	0.0733346	0.999975	0.0924681	0.999511	0.0163797	0.994909	-0.523262	0.528013	0.384428	0.857537	-0.816714	0.195028	0.376046	0.193598	0.50352	0.00437963	0.245045	0.0501334	1.09353	3.71394e-08	1.40834	2.26796e-12	1.25553	1.84835e-08	-0.118551	0.729474	0.128681	0.999914	0.13791	0.999994	-0.787234
Medtr8g104855	NA	SEC8 exocyst complex component specific domain protein	-0.023378	0.953638	0.00857985	0.989019	-0.0528037	0.814112	0.146709	0.443358	0.0536815	0.758719	0.062178	0.695645	-0.111549	0.991621	-0.0307271	0.994286	-0.0934903	0.999975	0.0293519	0.999511	-0.193245	0.382738	-0.0956576	0.864463	0.0342896	0.991497	-0.0399626	0.828102	-0.155206	0.193605	-0.0619002	0.634743	-0.0907562	0.270305	-0.0529718	0.708721	-0.186739	0.0651122	-0.293598	0.0758249	-0.537151	0.000843806	-0.0859758	0.999914	-0.0616665	0.999994	0.107508
Medtr8g104850	NA	O-fucosyltransferase family protein	-0.226134	0.746026	-0.250078	0.651652	-0.0185046	0.976916	-0.145403	0.796405	0.551265	0.10573	0.591656	0.0246767	-0.0178402	0.999832	0.144245	0.987625	-0.0114165	0.999975	-0.045007	0.999511	-0.135179	0.922189	-0.163592	0.919549	-0.0556614	0.988628	-0.137378	0.72983	0.0657316	0.821077	0.519883	0.00598416	0.394323	0.00209866	0.394761	0.0406645	0.564866	0.0129128	0.709085	0.000655971	0.850365	3.92826e-05	-0.208091	0.999914	0.146475	0.999994	-0.305801
Medtr2g022890	NA	derlin-2 protein	-0.042664	0.880756	0.195433	0.627665	-0.201095	0.123448	-0.320209	0.127211	-0.0140401	0.947354	0.094193	0.355072	-0.30597	0.358796	-0.0729344	0.987625	0.00291543	0.999975	0.0184765	0.999511	0.0637947	0.875898	0.0747079	0.934566	-0.0461486	0.976267	-0.0775103	0.636007	-0.00299509	0.981157	-0.00590983	0.956873	0.0417787	0.60041	5.00207e-05	0.999649	-0.181422	0.106101	-0.0402261	0.837366	-0.210831	0.260762	-0.192017	0.999914	-0.0611182	0.999994	-0.178515
Medtr1g025060	NA	uridine 5-monophosphate synthase-like protein	-0.0033816	0.994831	0.0799447	0.851929	0.391968	0.0146845	0.433802	0.0254696	0.708877	0.00345184	1.14607	1.76947e-11	-0.0223445	0.999832	-0.0989953	0.987625	-0.0478444	0.999975	0.0983135	0.999511	0.0707573	0.885349	0.3303	0.142491	0.725258	0.0111197	1.28089	1.61381e-15	1.14315	7.84732e-41	1.07752	2.382e-26	0.751615	1.4216e-17	0.619567	0.000506002	0.950743	1.09917e-17	0.675565	2.44e-10	0.268962	0.251309	0.115133	0.999914	0.213746	0.999994	-0.0968818
Medtr3g010210	NA	nucleic acid-binding, OB-fold-like protein	-0.16107	0.823239	0.249665	0.692217	0.174726	0.695037	0.211844	0.741332	0.186026	0.635825	-0.104923	0.771277	-0.0970953	0.999502	0.15208	0.987625	0.198501	0.999975	0.129387	0.999511	-0.01762	0.992164	0.147985	0.902008	-0.403562	0.865839	-0.0415929	0.899353	-0.0346862	0.909718	0.00352426	0.990664	0.039712	0.850557	0.510273	0.158183	0.0335748	0.916391	0.214743	0.359502	0.119666	0.655468	-0.0178542	0.999914	0.210695	0.999994	0.0609894
Medtr5g025840	NA	LRR receptor-like kinase family protein	NA	NA	NA	NA	NA	NA	NA	NA	NA	NA	NA	NA	NA	NA	NA	NA	NA	NA	0.943645	0.999511	4.69935	0.0038508	5.99437	4.62388e-05	5.9634	0.000189976	7.76821	4.60945e-13	7.96425	1.38968e-12	9.00534	6.32526e-17	9.55403	1.07405e-27	10.4915	6.2821e-21	10.7951	7.22198e-24	11.2848	3.08484e-26	10.3237	3.45206e-22	NA	NA	NA	NA	NA
Medtr3g008470	NA	folate/biopterin transporter	-0.519386	0.328165	-0.131241	0.895215	-0.269674	0.638806	-0.418513	0.273169	0.620618	0.0887651	0.0935994	0.773132	-0.1308	0.995689	0.268421	0.969878	-0.0801061	0.999975	-0.0176385	0.999511	0.293196	0.719837	-0.0747867	0.975288	0.491032	0.786995	1.40884	0.00035257	1.4544	2.27386e-06	2.12756	1.80382e-15	0.6177	0.00468126	0.374906	0.396131	1.09194	0.0015664	1.33857	2.64038e-07	2.81925	1.40383e-17	-0.643203	0.664048	0.173734	0.999994	0.114889
Medtr7g113160	NA	histone H2A 6	0.0612274	0.929064	0.0503439	0.94957	0.431112	0.210394	0.875302	0.000708971	1.76597	9.7603e-07	2.19824	1.04468e-05	-0.191875	0.995689	-0.193985	0.987625	-0.021666	0.999975	0.273147	0.999511	0.847085	0.165331	0.0863869	0.955132	-0.618841	0.814701	0.162881	0.691081	0.596232	0.0119705	1.87028	1.4756e-14	1.86187	4.40661e-21	2.22054	2.8485e-08	2.24928	1.09463e-12	2.44914	1.96926e-11	1.82082	0.00180367	-0.0931664	0.999914	-0.296968	0.999994	-0.219452
Medtr1g082550	NA	zinc finger, C3HC4 type (RING finger) protein, putative	-0.0331538	0.933568	0.156796	0.713101	-0.838546	3.27842e-06	-0.931188	2.64034e-07	-0.327683	0.0636018	-0.955339	0.000189363	-0.232936	0.931554	0.354877	0.340816	-0.127486	0.999975	-0.00287058	0.999511	0.0692941	0.881306	-0.290681	0.313848	-0.278378	0.768012	-0.198693	0.332223	-0.117799	0.443585	-0.693403	0.000312049	-0.553018	7.68818e-07	-0.236095	0.255975	-0.548298	0.0187399	-1.39193	6.71666e-05	-2.61961	3.47841e-22	-0.0716107	0.999914	-0.213831	0.999994	0.316362
Medtr8g106980	NA	linker histone H1 and h5 family protein	0.0752698	0.869232	0.0169678	0.975462	0.169014	0.351916	0.418029	0.0150022	0.219497	0.231988	0.0305034	0.869312	-0.19806	0.956982	-0.0122302	0.999365	-0.233613	0.999975	-0.0921989	0.999511	-0.110573	0.797548	0.0719653	0.921615	0.0531062	0.973402	-0.115688	0.646235	-0.211124	0.0900077	0.0255571	0.880569	0.188605	0.0554832	0.498788	0.000172206	0.320433	0.0390232	0.703	5.52783e-08	0.844341	3.94322e-11	0.22926	0.999914	-0.0795162	0.999994	0.0473486
Medtr1g066460	NA	syntaxin of plants protein	-0.0292692	0.931268	0.0325426	0.931304	-0.0545102	0.780603	-0.0831512	0.688378	0.204103	0.145901	0.607296	1.80196e-06	0.00702249	0.999832	-0.0230661	0.994562	-0.0770125	0.999975	-0.00207134	0.999511	0.0791607	0.84658	0.0189589	0.980737	0.069081	0.959364	-0.00763047	0.965217	-0.0363709	0.784496	0.0878369	0.338051	0.085062	0.222247	-0.0617268	0.55799	0.0489149	0.710841	0.0839708	0.53992	-0.206994	0.20277	0.00957866	0.999914	-0.0669882	0.999994	0.0192594
Medtr5g014140	NA	pyruvate kinase family protein	-0.8029	NA	-0.460772	0.320591	-0.198979	0.534779	-0.369391	0.22877	-0.773946	0.000191521	-1.10395	1.31438e-06	-0.0978873	NA	0.0657853	0.998684	0.470726	0.999975	0.430686	0.999511	-0.13774	0.93907	-0.512504	0.69477	-0.132169	0.975745	-0.576617	0.299986	-0.771214	0.0629511	-0.342688	0.164337	-0.387176	0.00422348	0.0638783	0.823844	-0.143329	0.600567	0.81232	0.00039172	1.43295	3.33057e-08	-0.00517952	0.999914	-0.192956	0.999994	-0.0946255
Medtr5g041610	NA	leghemoglobin Lb120-1	NA	NA	NA	NA	NA	NA	NA	NA	NA	NA	NA	NA	0.696001	NA	NA	NA	NA	NA	NA	NA	NA	NA	1.1295	NA	NA	NA	NA	NA	NA	NA	1.20877	0.75915	NA	NA	0.773613	0.872775	2.45689	0.391737	1.28948	0.337284	15.4132	7.00229e-49	NA	NA	NA	NA	NA
Medtr3g031520	NA	LRR receptor-like kinase family protein, putative	NA	NA	NA	NA	NA	NA	NA	NA	NA	NA	NA	NA	0.436147	NA	1.18943	0.974786	2.5008	0.913874	-2.23008	0.999511	2.92068	0.206638	0.372997	0.978204	0.72731	NA	-1.30481	NA	-0.625928	0.78025	-1.36664	0.323907	2.02109	0.0162292	1.18435	0.292493	0.276921	0.845091	-0.842623	0.573875	-3.51177	0.00135749	NA	NA	NA	NA	NA
Medtr1g061110	NA	Nodule Cysteine-Rich (NCR) secreted peptide	NA	NA	NA	NA	NA	NA	NA	NA	NA	NA	NA	NA	NA	NA	NA	NA	NA	NA	NA	NA	NA	NA	NA	NA	NA	NA	NA	NA	NA	NA	NA	NA	NA	NA	NA	NA	NA	NA	NA	NA	12.03	1.88447e-29	NA	NA	NA	NA	NA
Medtr3g112270	NA	hypothetical protein	NA	NA	NA	NA	NA	NA	NA	NA	NA	NA	NA	NA	NA	NA	NA	NA	NA	NA	NA	NA	NA	NA	NA	NA	NA	NA	NA	NA	NA	NA	NA	NA	NA	NA	NA	NA	NA	NA	NA	NA	NA	NA	NA	NA	NA	NA	NA
Medtr3g088480	NA	SWI/SNF complex protein	0.123702	0.58117	0.00762962	0.985749	0.0419374	0.832287	0.0523813	0.785226	0.0904317	0.580302	0.0924663	0.413233	0.0413001	0.999717	0.00301053	0.999365	-0.062928	0.999975	0.092416	0.999511	-0.199268	0.237787	0.000314304	0.999502	0.0356376	0.986811	-0.0462255	0.779005	0.0881924	0.411494	0.255552	0.00925564	0.206067	0.00892913	0.212179	0.0740121	0.24817	0.00389761	0.155026	0.163197	-0.0236762	0.894841	-0.0896551	0.999914	-0.0962552	0.999994	-0.0974189
Medtr6g073540	NA	albumin-2 protein	0.191445	0.598076	0.718753	0.210446	0.724299	0.670949	1.85927	0.741122	1.92067	0.485763	2.34672	0.133123	-0.423334	NA	-0.301532	0.983925	0.88693	0.999975	0.544289	0.999511	2.34422	0.350558	3.35955	0.446036	NA	NA	0.591344	NA	1.42529	0.774509	1.1852	0.767375	-1.43916	0.361369	-0.0124081	0.994494	-2.61115	0.445474	NA	NA	NA	NA	NA	NA	NA	NA	NA
Medtr7g112410	NA	poxvirus Ag35 surface protein	0.259153	0.154114	0.111503	0.651652	0.0565705	0.791513	0.0509276	0.83692	-0.0974589	0.530575	-0.145813	0.228392	0.112053	0.982111	0.04095	0.991231	-0.0333738	0.999975	0.0584365	0.999511	-0.303206	0.0123645	-0.313669	0.10243	0.214661	0.913141	-0.0937725	0.630985	-0.281961	0.0134367	0.122942	0.202509	-0.0493994	0.509719	-0.102438	0.395321	0.0737577	0.57758	0.138494	0.298919	0.257629	0.0420539	-0.170687	0.999914	-0.15707	0.999994	0.0527422
Medtr4g092530	NA	LRR receptor-like kinase family protein, putative	NA	NA	NA	NA	NA	NA	NA	NA	NA	NA	NA	NA	-1.09561	NA	0.831023	NA	-0.961533	0.999975	1.50517	0.999511	-0.502706	NA	-0.0816153	0.992115	1.09682	0.930198	-0.727626	0.755397	0.44291	0.75938	0.357964	0.794674	0.404806	0.59485	1.19922	0.328296	0.166179	0.851821	-0.154118	0.828708	1.46655	0.00122079	NA	NA	NA	NA	NA
Medtr1g059270	NA	transcription factor	-0.140794	0.80594	0.0595541	0.930979	0.0101319	0.983164	-0.114255	0.728499	-0.572455	0.00724925	-0.669717	0.00131939	-0.210909	0.991621	-0.0116789	0.999365	-0.192835	0.999975	-0.114608	0.999511	-0.203792	0.671345	-0.182228	0.772783	0.0216829	0.993893	-0.0967808	0.734591	-0.232384	0.178749	-0.000611667	0.997155	-0.0453898	0.755946	0.644343	0.00148448	0.509434	0.00606482	0.702762	1.29809e-05	0.760669	0.000657971	0.0436584	0.999914	0.0473457	0.999994	-0.0818131
Medtr2g101480	NA	transmembrane protein, putative	0.172093	0.615197	0.044217	0.930418	0.00127164	0.997087	0.064151	0.872059	0.329525	0.163617	1.24444	8.50003e-12	0.0137481	0.999832	-0.0418879	0.994286	-0.113784	0.999975	0.0493417	0.999511	-0.0884573	0.896153	0.0891144	0.911112	-0.307056	0.878296	0.236504	0.202239	0.228442	0.150179	0.487534	0.000248838	0.437252	0.000349609	0.474397	0.00982087	0.486887	0.000519254	0.61965	4.99081e-05	0.819455	1.15379e-07	-0.00683275	0.999914	0.00566713	0.999994	-0.0970703
Medtr1g098870	NA	myb/SANT-like DNA-binding domain protein	0.195973	0.163474	0.00862004	0.984849	-0.0507791	0.843443	0.0063293	0.983911	-0.286487	0.226301	-0.322532	0.0691823	0.143779	0.950008	-0.108728	0.953996	-0.0338698	0.999975	0.00909939	0.999511	-0.172866	0.0771727	0.0304517	0.961329	-0.0119238	0.994744	-0.160489	0.123146	-0.264106	0.000991049	-0.12224	0.175806	-0.134834	0.125002	-0.37413	4.1703e-07	-0.464993	3.75198e-07	-0.97884	3.1267e-06	-1.94549	1.5516e-19	-0.0331652	0.999914	-0.145709	0.999994	0.00433526
Medtr4g127120	NA	plant intracellular ras-group-related LRR protein	0.741701	0.0725782	0.586379	0.478702	1.06801	0.318306	1.73374	5.46118e-07	0.461095	0.512905	-1.65534	0.000696888	-0.325647	0.955042	0.318886	0.545315	-0.198158	0.999975	-0.229912	0.999511	-0.142932	0.897066	0.314877	0.703802	-0.0989356	0.979677	-0.143609	0.698616	0.322131	0.638774	0.261681	0.533778	0.178764	0.738009	0.203925	0.776472	-0.930397	0.0254081	-2.22166	3.62321e-05	-0.721103	0.421543	-0.144921	0.999914	0.204692	0.999994	0.436186
Medtr1g011690	NA	FAD/NAD(P)-binding oxidoreductase family protein	0.0816002	0.817833	0.0437357	0.917771	-0.027736	0.91434	-0.263435	0.125746	-0.542991	0.000182291	-0.782212	4.07392e-06	0.125789	0.971524	0.0343926	0.994286	0.0158139	0.999975	0.00678267	0.999511	-0.138361	0.66397	-0.166455	0.734406	-0.489073	0.0770777	-0.548471	9.56491e-05	-0.705849	3.58936e-07	-0.703255	1.69013e-09	-0.578429	2.01312e-06	-0.652945	2.60745e-06	-0.515417	0.000872796	-0.719434	0.000309369	-1.08527	2.48529e-09	-0.264816	0.999914	-0.0866328	0.999994	-0.0453102
Medtr0530s0020	NA	clathrin assembly protein	NA	NA	NA	NA	NA	NA	NA	NA	NA	NA	NA	NA	NA	NA	NA	NA	NA	NA	NA	NA	NA	NA	NA	NA	NA	NA	NA	NA	NA	NA	NA	NA	NA	NA	NA	NA	NA	NA	NA	NA	NA	NA	NA	NA	NA	NA	NA
Medtr1g094145	NA	DUF4050 family protein	0.421516	0.448893	-0.162274	0.804458	-0.0692232	0.921546	-0.519458	0.0972016	-0.0102167	0.98373	0.567489	0.0425992	-0.167573	0.995689	0.14858	0.987625	0.308144	0.999975	-0.00330088	0.999511	0.237032	0.755589	0.411978	0.545971	-0.11469	0.973798	-0.477293	0.102958	0.235404	0.463018	-0.0927688	0.768133	0.026141	0.91815	-0.112597	0.596264	-0.0723931	0.761791	0.0920327	0.662393	0.968987	2.11362e-08	0.185157	0.999914	0.117873	0.999994	0.0459946
Medtr1g090657	NA	shugoshin protein	-0.143094	0.782947	0.0487425	0.920794	0.339435	0.0360628	0.55164	0.00386589	0.675928	0.00019297	0.992117	1.02294e-07	-0.00683502	0.999832	-0.00727425	0.999365	0.111729	0.999975	0.204231	0.999511	-0.0389558	0.9618	0.005455	0.995394	0.0663549	0.972083	0.437131	0.00879557	0.826138	3.41563e-13	1.48866	1.34205e-31	1.2653	4.35895e-43	1.24585	1.99346e-11	1.07061	1.0743e-11	0.837187	1.33568e-08	0.310833	0.0612493	-0.00065404	0.999914	-0.0265773	0.999994	0.000350342
Medtr1g090650	NA	ribosomal RNA-processing protein	-0.384303	NA	0.172576	0.90641	0.0491211	0.968229	0.496316	0.445802	0.172761	0.753122	-0.073114	0.867345	0.757967	NA	0.324165	0.985114	0.870422	0.999975	0.76252	0.999511	-0.17918	0.924775	-0.290521	0.886709	1.35109	0.338241	1.40318	0.000218989	1.4207	0.000315871	1.06131	0.0089386	0.0363138	0.921908	-0.277739	0.551228	-0.101456	0.826477	-0.651268	0.132353	-0.821821	0.171825	0.286218	0.999914	0.440328	0.999994	-0.735406
Medtr3g088150	NA	NAD-dependent aldehyde dehydrogenase family protein	-0.238543	0.148526	0.409473	0.0878807	-0.261159	0.106962	-0.471732	0.00167508	-0.0867784	0.659633	-0.408346	0.0203218	-0.235185	0.939143	0.0160192	0.996644	0.0340674	0.999975	0.0732189	0.999511	-0.0311854	0.954511	-0.0952939	0.834461	-0.305479	0.634835	-0.210758	0.106663	-0.435849	0.000345797	-0.850244	1.71606e-19	-0.653644	1.29696e-13	-0.552035	0.000249942	-0.674057	1.61967e-06	-1.77899	3.32761e-14	-2.66424	1.51058e-35	0.386306	0.561985	-0.0945247	0.999994	0.039838
Medtr1g105710	NA	cysteine-rich receptor-kinase-like protein	0.306009	NA	-0.0513012	0.970241	-0.568656	0.113019	-0.734409	0.0589867	-0.636865	0.017842	-1.06217	6.34099e-07	0.272808	NA	-0.447125	0.987593	0.57395	0.999975	0.33391	0.999511	-0.156161	0.964257	-0.684813	0.637547	-0.115802	0.98636	-0.442653	0.31581	-0.152981	0.614637	-0.961101	6.93385e-07	-0.981874	3.65289e-05	-1.43059	8.09494e-05	-1.58023	1.97532e-18	-2.11083	2.0607e-30	-2.78702	3.93054e-36	0.338175	0.999914	-0.0834287	0.999994	0.342832
Medtr8g028655	NA	myb transcription factor	0.0808167	0.819376	-0.10388	0.74828	-0.0405365	0.872859	-0.0919541	0.703686	-0.21956	0.212471	-0.507994	8.47377e-05	-0.120044	0.984058	0.121574	0.892677	-0.116689	0.999975	0.0765498	0.999511	-0.0083354	0.993236	-0.0752499	0.908444	-0.0791989	0.962624	-0.35298	0.0220705	-0.28875	0.0147816	-0.429978	0.000417634	-0.268245	0.00179862	-0.422558	0.00503392	-0.335636	0.00327793	-0.537871	7.51314e-05	-0.314402	0.0387358	0.0232007	0.999914	-0.0998119	0.999994	-0.00958407
Medtr8g027930	NA	transmembrane protein, putative	NA	NA	NA	NA	NA	NA	NA	NA	NA	NA	NA	NA	NA	NA	NA	NA	NA	NA	NA	NA	NA	NA	NA	NA	NA	NA	NA	NA	NA	NA	NA	NA	NA	NA	NA	NA	NA	NA	NA	NA	NA	NA	NA	NA	NA	NA	NA
Medtr1g102840	NA	dyggve-melchior-clausen syndrome protein	-0.395297	0.0389357	-0.00717188	0.989284	-0.196353	0.239286	-0.170988	0.420264	0.0773157	0.733947	0.405417	0.00389117	-0.00951202	0.999832	0.0254308	0.994704	0.0172919	0.999975	-0.0297492	0.999511	-0.0824985	0.854987	-0.114749	0.874138	-0.199749	0.878296	-0.251808	0.126942	-0.364169	0.00276585	-0.429749	5.14475e-05	-0.363472	7.61199e-06	-0.428485	0.00060073	-0.336344	0.00812225	-0.34551	0.0972622	-0.62726	0.000388085	0.0969548	0.999914	0.163211	0.999994	0.0698976
Medtr3g095620	NA	calcium-dependent kinase family protein	0.828013	NA	0.433677	0.688069	0.272223	0.778403	0.2274	0.793924	0.293833	0.70621	-1.48833	0.000384801	0.231504	NA	0.0696995	0.999365	-0.0701594	0.999975	-0.38666	0.999511	0.632607	0.850945	-0.470449	0.918412	-0.179326	0.981234	-0.668217	0.216624	-0.612441	0.31895	0.229083	0.719623	-0.270833	0.443479	-0.182772	0.723358	-0.406876	0.348913	-0.974621	0.040734	-1.23123	0.00223891	-0.0700032	NA	0.531143	0.999994	0.386306
Medtr8g064080	NA	hypothetical protein	0.17524	NA	-0.774124	0.51041	0.426177	0.758952	-0.0113516	0.993606	0.180125	0.879014	-0.552115	0.395293	-0.622286	NA	0.0547766	0.999365	-0.714708	0.999975	1.01174	0.999511	-1.0386	0.493067	0.989404	0.552625	-0.0473485	0.996636	1.49751	0.127724	0.62465	0.418778	0.443411	0.608728	0.317434	0.600752	-0.874551	0.39951	0.582559	0.445821	-0.11604	0.884832	6.47767	1.53278e-47	NA	NA	NA	NA	NA
Medtr2g066200	NA	F-box protein interaction domain protein	NA	NA	NA	NA	NA	NA	NA	NA	NA	NA	NA	NA	-1.48831	NA	-0.578748	NA	0.0808043	0.999975	0.0916397	0.999511	0.963044	NA	-1.50577	0.868607	2.01835	NA	1.29604	NA	1.44776	0.272164	-1.07679	0.716808	-0.891333	0.469972	-0.740024	0.754465	-0.919005	0.720422	-2.67444	0.149389	9.75155	2.2744e-37	NA	NA	NA	NA	NA
Medtr2g066205	NA	hypothetical protein	NA	NA	NA	NA	NA	NA	NA	NA	NA	NA	NA	NA	NA	NA	NA	NA	NA	NA	NA	NA	NA	NA	NA	NA	NA	NA	NA	NA	NA	NA	NA	NA	-0.261696	0.949736	NA	NA	NA	NA	NA	NA	9.15634	3.90802e-16	NA	NA	NA	NA	NA
Medtr2g100680	NA	heat shock transcription factor A8	0.132578	0.859557	0.212552	0.678353	0.173948	0.681599	0.357019	0.260521	-0.0368561	0.906337	-0.606058	0.00802768	-0.100857	0.995689	-0.0431268	0.994704	0.11025	0.999975	0.130995	0.999511	-0.332885	0.478956	0.214209	0.862223	0.371577	0.928383	0.228143	0.347387	-0.0528258	0.865164	0.149905	0.476171	-0.0882504	0.576472	0.148697	0.593471	-0.186696	0.3807	0.11696	0.60358	0.112219	0.612544	0.0347055	0.999914	0.0375672	0.999994	0.0043033
Medtr3g048940	NA	RNA polymerase II transcription factor SIII (elongin) subunit A	0.167531	0.463481	-0.0180025	0.961182	-0.225458	0.173106	0.0670376	0.766594	-0.242172	0.306593	-0.316731	0.00704305	0.175074	0.851928	-0.0541856	0.987625	-0.0420437	0.999975	0.101676	0.999511	0.0533581	0.909212	0.0659818	0.922448	-0.121575	0.96221	-0.0939988	0.678047	-0.31167	0.00170428	-0.27061	0.00417403	-0.143299	0.0618842	-0.365101	0.00757124	-0.477636	6.73556e-05	-0.393023	0.0109295	0.0671907	0.665874	0.0419537	0.999914	-0.0956234	0.999994	0.119797
Medtr3g114840	NA	phospholipase D alpha 1	-0.244795	0.833005	-0.0256725	0.98522	0.440459	0.60239	0.629342	0.339845	1.59869	5.51385e-07	2.34568	8.9192e-11	-0.111254	NA	0.24655	0.994286	0.00615593	0.999975	0.419334	0.999511	0.147852	0.949381	0.579999	0.642755	1.39788	0.186102	1.10622	0.01293	1.637	7.59203e-07	1.69985	3.53817e-06	0.921281	0.00468862	1.32452	0.000473194	1.5111	1.58226e-06	1.79561	7.31384e-05	2.7772	8.84527e-12	-0.0468676	0.999914	0.947392	0.999994	-0.279511
Medtr3g092930	NA	hypothetical protein	0.176142	NA	0.540852	0.457169	0.961127	0.0111768	0.859259	0.0736	0.957918	0.0151087	1.77845	7.96477e-06	0.635101	NA	-0.452433	0.987625	-0.456247	0.999975	0.654513	0.999511	0.658881	0.650391	0.0404522	0.990183	-0.811421	0.777689	0.447398	0.526638	1.81155	0.000157956	1.75067	3.86696e-07	2.00713	2.14468e-12	1.81597	3.7107e-06	1.89129	2.58927e-07	1.59031	8.90011e-05	2.04525	0.000101192	-0.201029	0.999914	0.500655	0.999994	-0.151488
Medtr3g464910	NA	hypothetical protein	-0.388453	0.714311	-0.38478	0.565029	-0.0164486	0.98432	-0.315044	0.581236	-0.971363	0.005933	-0.207867	0.607313	-0.632957	NA	0.230116	0.991319	0.306388	0.999975	0.0716556	0.999511	-0.0216377	0.993258	-0.598007	0.430601	-0.254759	0.971668	-0.494424	0.30955	-0.26844	0.45565	-0.358255	0.226005	-0.250524	0.341056	0.28676	0.509364	0.183247	0.696354	-0.499071	0.188768	-0.752341	0.0468135	NA	NA	NA	NA	NA
Medtr7g088290	NA	NBS-LRR type disease resistance protein	0.493296	0.156562	-0.318518	0.725833	0.112343	0.791561	0.253502	0.447963	-1.04832	0.00116435	-1.25369	1.1739e-05	0.110492	0.995689	-0.114475	0.993416	0.00383666	0.999975	-0.163808	0.999511	-0.0719227	0.957351	-0.132763	0.947993	0.127363	0.986811	-0.500095	0.0268429	-0.328141	0.180571	-1.05885	3.46781e-08	-0.62032	1.30826e-05	-2.06013	7.66811e-24	-0.479307	0.129671	-0.681895	0.0404347	-1.02191	0.00228787	0.00909404	0.999914	0.249158	0.999994	-0.103985
Medtr7g104550	NA	cytosolic iron-sulfur protein assembly protein, putative	0.0897002	0.795819	0.0147917	0.979355	0.0729245	0.738818	-0.106514	0.643828	0.121139	0.572106	0.287939	0.0330749	-0.00868966	0.999832	-0.0752319	0.987625	0.0511533	0.999975	0.0177689	0.999511	-0.00459655	0.995828	0.0923566	0.889432	-0.0287942	0.989138	0.300805	0.0841412	0.299554	0.0227543	0.488312	0.000469367	0.31977	0.000152331	0.288765	0.0279	0.319541	0.0251418	0.0272926	0.893131	-0.0285931	0.882805	-0.016185	0.999914	-0.026272	0.999994	-0.0724958
Medtr7g085070	NA	major intrinsic protein (MIP) family transporter	-0.0762944	0.814464	0.023229	0.9521	-0.154299	0.341616	0.0203764	0.946268	-0.0273971	0.907593	0.51675	0.000117893	0.0746882	0.995689	0.0576849	0.987293	-0.112981	0.999975	0.0994522	0.999511	-0.0532916	0.920529	-0.0392836	0.956356	-0.193326	0.825543	-0.207167	0.245619	-0.127837	0.273779	-0.0534686	0.682301	0.0543752	0.635422	0.0415463	0.789084	0.111051	0.422681	0.0475308	0.782815	-0.441036	0.00891444	-0.0723674	0.999914	0.0842749	0.999994	-0.0320191
Medtr3g065750	NA	Nodule Cysteine-Rich (NCR) secreted peptide	NA	NA	NA	NA	NA	NA	NA	NA	NA	NA	NA	NA	NA	NA	NA	NA	NA	NA	NA	NA	NA	NA	NA	NA	NA	NA	NA	NA	NA	NA	NA	NA	NA	NA	NA	NA	NA	NA	NA	NA	11.7556	9.76882e-28	NA	NA	NA	NA	NA
Medtr7g100240	NA	serine/threonine phosphatase family, 2C domain protein	0.337073	0.0879625	0.412596	0.0796662	0.448669	0.0906808	0.445305	0.0498954	-0.307762	0.353922	-0.727413	0.00621105	0.522133	0.765154	-0.0624174	0.995664	0.35586	0.999975	0.0453145	0.999511	0.480147	0.0407954	-0.129085	0.908653	-0.0447096	0.989138	-0.0444833	0.927048	-0.199856	0.567555	-0.900074	0.000930462	-0.49292	0.0030383	-0.151979	0.597363	-0.381237	0.144194	-0.779706	0.0118503	-1.94054	2.42747e-07	0.313789	0.999914	0.0695547	0.999994	0.542188
Medtr1g091010	NA	cytochrome P450 family protein	-0.674251	0.126952	0.304406	0.746839	-0.123268	0.924113	-0.783244	0.425458	1.58375	0.246905	3.41111	1.1913e-06	-0.371866	0.959877	0.545913	0.896627	0.321416	0.999975	0.570977	0.999511	0.281817	0.912705	-0.104896	0.97929	-0.149362	0.987021	-2.57314	0.000167208	0.43053	0.701489	-0.247305	0.830707	-1.28584	0.0938296	-1.92685	0.00588012	-0.227857	0.784552	1.82391	0.0757103	1.30864	0.234664	-0.251466	0.999914	-0.347863	0.999994	-0.656613
Medtr8g064850	NA	pantothenate kinase	0.312696	0.074066	0.368962	0.000516959	0.0469877	0.860725	-0.0382067	0.895832	0.0194568	0.936405	-0.0754111	0.54182	0.0911565	0.994126	0.0884239	0.943839	-0.0984521	0.999975	0.0381706	0.999511	0.276816	0.215579	0.127263	0.83838	0.293708	0.783115	-0.0127183	0.953323	-0.246609	0.0172218	-0.15465	0.156035	-0.115763	0.129492	-0.0687599	0.60384	0.119781	0.333908	-0.0218448	0.875335	0.149287	0.381332	0.274258	0.999914	-0.115738	0.999994	0.103154
Medtr8g103850	NA	alpha/beta hydrolase family protein	0.21844	0.450386	0.4614	0.00977419	-0.164912	0.316374	0.21758	0.34066	-0.176973	0.512488	-0.809273	1.11362e-05	-0.271165	0.773366	0.100897	0.968793	-0.0623057	0.999975	-0.0859839	0.999511	0.235812	0.446738	0.164574	0.857498	0.367873	0.688147	-0.241294	0.303623	-0.512959	2.34975e-05	-1.07929	2.79775e-19	-0.784352	2.29351e-10	-0.618819	2.87644e-05	-0.920083	4.26642e-12	-0.876801	4.35914e-06	-0.811807	0.000651461	0.383984	0.294774	0.272449	0.999994	0.322523
Medtr4g083570	NA	ZIP zinc/iron transport family protein	1.02025	0.0209729	0.603633	0.535157	1.14014	0.379382	1.77965	8.66504e-10	0.247863	0.799174	-1.72336	0.000271856	-0.927076	0.161837	-0.199798	0.974786	-0.287625	0.624718	-0.15666	0.999511	0.0209615	0.983962	0.0805999	0.954486	-0.141627	0.959364	-0.569225	0.00900034	-0.534309	0.528495	0.402136	0.556592	1.14706	0.322122	-0.737526	0.172878	0.490562	0.553362	1.79824	0.0139733	6.42764	2.81623e-11	-0.132168	0.999914	-0.0807118	0.999994	-0.0602025
Medtr4g126290	NA	hypothetical protein	0.408342	NA	-0.422345	0.823722	0.149208	0.933697	-0.0943956	0.946814	0.307511	0.720242	-0.356805	0.478216	0.135619	NA	-0.275091	0.994286	0.527368	0.999975	-0.37772	0.999511	-0.611818	0.822634	-0.306338	0.944683	0.44523	0.948994	-0.26258	0.789269	0.275598	0.722528	0.766303	0.257804	-0.441852	0.448813	0.766764	0.268924	0.747692	0.304569	-0.0493006	0.943183	0.311292	0.723257	NA	NA	NA	NA	NA
Medtr3g086220	NA	hypothetical protein	-0.0174174	0.971874	0.223458	0.305366	0.715198	3.55245e-06	0.342322	0.151971	0.784456	1.36844e-06	0.782429	6.81287e-08	0.0387223	0.999717	0.144204	0.930561	-0.0210297	0.999975	0.186691	0.999511	0.0975553	0.858129	0.491018	0.0615728	1.06996	0.0282629	1.362	9.76957e-19	1.70047	1.93312e-58	1.64425	4.1213e-52	1.02314	1.09011e-18	0.831201	2.66033e-07	1.00141	9.95094e-26	0.675361	5.42052e-05	0.304347	0.0380383	0.0817336	0.999914	-0.0539938	0.999994	-0.250474
Medtr6g069420	NA	glutathione S-transferase	-0.644291	0.000567034	-0.109876	0.857508	0.138916	0.59279	-0.0387053	0.897858	0.824662	0.00156604	1.42498	3.10768e-08	-0.108092	0.995689	0.0687711	0.994286	0.250378	0.999975	-0.221282	0.999511	0.303312	0.445969	0.390688	0.173728	0.154642	0.950504	0.918842	3.70101e-06	0.851308	3.06249e-08	0.639167	1.58314e-07	0.113015	0.404742	-0.313947	0.273888	0.113471	0.555221	0.0261345	0.905572	0.233793	0.18864	0.0755363	0.999914	0.0891519	0.999994	0.137487
Medtr1g064430	NA	auxin response factor 1	-0.058214	0.878033	-0.0896389	0.800313	-0.290175	0.0871501	-0.26101	0.179907	-0.450023	0.00222665	-0.265258	0.0618247	0.117854	0.980134	0.0860944	0.987625	0.129066	0.999975	-0.100856	0.999511	-0.286869	0.327059	-0.485215	0.0418023	-0.529794	0.14025	-0.47518	0.0156677	-0.743509	5.16103e-07	-0.790327	1.52218e-08	-0.636381	3.63803e-07	-0.763464	0.000385475	-0.900019	2.86409e-11	-1.0935	2.87451e-09	-1.36409	2.88263e-13	-0.385726	0.530672	-0.292225	0.999994	-0.342376
Medtr1g010270	NA	sulfate transporter-like protein	NA	NA	NA	NA	NA	NA	NA	NA	NA	NA	NA	NA	NA	NA	NA	NA	NA	NA	NA	NA	-0.821357	NA	NA	NA	0.551664	NA	NA	NA	NA	NA	8.37029	1.28267e-14	6.37227	2.22935e-20	3.92093	1.77506e-34	2.68515	2.17658e-16	3.42105	1.11782e-47	2.82425	1.17019e-25	NA	NA	NA	NA	NA
Medtr4g068970	NA	NAD-dependent epimerase/dehydratase family protein	-0.161684	NA	-0.997404	0.0799162	-0.913435	0.000624552	-1.25524	0.0254625	-1.09282	0.000253106	-1.1666	0.00488657	NA	NA	-0.130768	NA	-1.05559	0.999975	0.897178	0.999511	0.540001	NA	-0.992597	0.874501	0.498524	0.980703	-2.653	NA	-1.67898	0.347138	-1.89394	0.00158142	-0.990803	0.0140932	-1.56318	0.000686053	-1.90887	3.17069e-07	-2.99071	1.70664e-06	-5.56784	0.00018157	-0.282135	NA	0.63718	0.999994	NA
Medtr2g010730	NA	salt stress response/antifungal domain protein	0.181297	0.834589	0.104704	0.844229	0.00367805	0.991396	0.14271	0.784875	0.00961086	0.985416	-1.48336	3.1176e-16	-0.653207	0.696865	-0.138289	0.987625	0.0303855	0.999975	-0.0918059	0.999511	0.410064	0.0524503	0.406085	0.236316	0.226096	0.925084	-0.406655	0.0240013	-0.482052	0.00916597	-1.23453	4.17733e-19	-0.734725	8.14497e-07	-1.0898	2.5512e-08	-1.14833	1.69863e-09	-1.80746	1.4696e-22	-2.76879	2.56035e-25	0.635196	0.182627	0.029368	0.999994	0.206879
Medtr1g028460	NA	bidirectional sugar transporter	-0.171302	0.622337	-0.538728	0.00647707	-0.0690856	0.953282	-0.575219	0.309434	0.840257	0.01991	0.436798	0.146391	-0.194818	0.9695	0.125383	0.985114	-0.0358813	0.999975	-0.0372346	0.999511	-0.553368	0.613601	-0.506142	0.482703	-0.350453	0.807042	-0.228251	0.560312	-0.318426	0.201792	-0.876256	3.53578e-05	-0.448792	0.0696786	0.00451607	0.988782	-0.434372	0.0574764	-1.19357	0.00649784	-2.53594	2.43423e-15	-0.377385	0.826955	0.159377	0.999994	0.118145
Medtr8g099345	NA	transmembrane protein, putative	-0.0864496	0.911811	-0.278198	0.473241	-0.100987	0.848915	0.024009	0.961286	-0.255949	0.284585	-0.500089	0.0262363	0.224215	0.98102	0.0205336	0.999365	0.00808885	0.999975	-0.160497	0.999511	0.3537	0.421189	0.199968	0.811415	-0.251801	0.929105	0.00308973	0.99216	0.00331366	0.992781	0.012819	0.951225	-0.201206	0.188775	-0.4008	0.143133	-0.287407	0.21377	-0.0150033	0.96412	0.102532	0.767498	-0.135167	0.999914	0.284619	0.999994	-0.129216
Medtr8g078970	NA	DUF1162 family protein	-0.00519161	0.991071	0.156657	0.564652	-0.051782	0.809305	-0.0147018	0.964222	-0.140516	0.364867	-0.703304	6.50066e-05	0.0115408	0.999832	-0.0284654	0.994562	-0.0574138	0.999975	-0.0820932	0.999511	-0.267852	0.289637	-0.00401183	0.998387	0.615275	0.730205	0.403319	0.00487696	0.469513	1.17089e-05	0.265426	0.0057485	-0.164073	0.0673831	-0.409445	0.000208354	-0.438201	3.14374e-05	-0.133859	0.432215	-0.0303546	0.860007	0.132129	0.999914	0.0191082	0.999994	-0.180284
Medtr4g083680	LBD4	LOB domain protein	-0.228092	0.729081	-0.742584	0.00702835	-0.266366	0.372717	-0.906919	0.00114898	-1.15851	5.16733e-07	-0.659745	0.0432808	0.0549588	0.999717	0.429757	0.604045	0.215785	0.999975	0.247918	0.999511	0.713261	0.00454462	1.69072	3.31737e-14	1.19122	0.00846267	2.46522	6.04156e-31	1.53369	1.42096e-41	0.870873	1.6289e-08	0.943661	1.01838e-14	0.676871	5.30507e-05	0.315296	0.0988668	0.169343	0.509186	-0.526541	0.0284441	-0.211722	0.999914	0.574772	0.999994	0.907209
Medtr3g114260	NA	DNA topoisomerase type I	NA	NA	NA	NA	NA	NA	NA	NA	NA	NA	NA	NA	NA	NA	NA	NA	NA	NA	NA	NA	NA	NA	NA	NA	NA	NA	NA	NA	NA	NA	NA	NA	NA	NA	NA	NA	NA	NA	NA	NA	NA	NA	NA	NA	NA	NA	NA
Medtr7g063050	NA	hypothetical protein	NA	NA	NA	NA	NA	NA	NA	NA	NA	NA	NA	NA	NA	NA	NA	NA	NA	NA	NA	NA	NA	NA	NA	NA	NA	NA	NA	NA	NA	NA	NA	NA	NA	NA	NA	NA	NA	NA	NA	NA	NA	NA	NA	NA	NA	NA	NA
Medtr1g112310	NA	protein transporter Sec24-like CEF protein, putative	-0.180651	0.154631	-0.0547923	0.89891	-0.00253614	0.992012	-0.194528	0.182258	0.362553	0.170376	0.798681	1.34675e-07	-0.089326	0.992958	0.00186762	0.999365	-0.0911284	0.999975	-0.0187194	0.999511	-0.225113	0.344335	-0.107208	0.87722	0.00403055	0.999734	0.0135068	0.93398	0.0380502	0.759301	0.475804	5.95324e-09	0.412656	7.72018e-14	0.311179	0.000434927	0.410989	1.6802e-06	0.675598	0.00152418	0.807282	2.17189e-09	-0.00229487	0.999914	0.00305554	0.999994	-0.190036
Medtr8g432400	NA	C2 domain protein	-0.860532	NA	0.152548	0.936081	-0.66129	0.548045	-1.19421	0.20058	-0.583989	0.601	0.900252	0.313087	2.10478	NA	2.35772	9.01551e-05	-0.383872	0.999975	-0.917341	0.999511	0.187305	0.908894	-1.16032	0.193777	-1.18264	0.468117	0.0313234	0.981213	1.11242	0.240476	0.335059	0.658173	-0.947306	0.0319858	-0.250763	0.703108	-0.472896	0.479992	-1.75335	0.00454542	-3.99355	3.49374e-11	0.435467	0.999914	0.627817	0.999994	0.763332
Medtr0276s0040	NA	DUF4057 family protein	0.0567547	0.8697	0.034337	0.946097	0.179705	0.49258	-0.19937	0.520183	0.00900897	0.967685	0.623983	0.00128689	0.217708	0.953439	-0.101723	0.987593	0.0115161	0.999975	0.140961	0.999511	-0.0334161	0.967451	0.0428887	0.966967	-0.0495349	0.986119	0.184841	0.461078	0.407854	0.00182626	0.656012	1.43991e-08	0.137603	0.229769	0.62345	0.000109466	0.430293	0.00877976	0.602698	0.000223813	1.94222	4.15477e-17	-0.0808394	0.999914	-0.146844	0.999994	0.113918
Medtr2g086600	NA	N-carbamoylputrescine amidohydrolase, putative	-0.065724	0.779853	0.058525	0.853958	-0.160138	0.198776	-0.169264	0.299729	-0.0165052	0.930756	0.124184	0.442128	-0.0152181	0.999832	-0.0736478	0.987593	-0.0165735	0.999975	0.111925	0.999511	0.0166295	0.978173	0.147154	0.606569	-0.0117864	0.996636	-0.0554645	0.789476	0.0813026	0.475197	0.0593783	0.532324	0.0298319	0.687914	-0.091937	0.433915	0.111887	0.422669	0.723469	1.03233e-06	1.22271	4.31764e-19	-0.0352226	0.999914	0.00945435	0.999994	-0.048324
Medtr7g017100	NA	auxin transporter BIG	0.17849	0.369318	0.0456283	0.853026	-0.0733104	0.653345	0.100294	0.673478	-0.0586288	0.758947	-0.191035	0.159229	0.133245	0.94491	0.0142823	0.994562	-0.0454239	0.999975	-0.0236641	0.999511	-0.451157	0.0455357	-0.365415	0.624994	-0.0587398	0.987845	-0.122017	0.271173	-0.189203	0.0595789	-0.0787294	0.262258	-0.0799236	0.425828	-0.0712296	0.656427	-0.216726	0.0020328	-0.128288	0.531076	-0.0635545	0.7407	0.087798	0.999914	0.0626833	0.999994	-0.0956913
Medtr3g106630	NA	hypothetical protein	0.222748	0.606522	-0.217033	0.57844	-0.165355	0.544482	-0.128091	0.725705	-0.428339	0.136564	-1.00467	2.09729e-06	-0.0737345	0.995689	-0.104422	0.987593	0.0470283	0.999975	-0.123643	0.999511	-0.25854	0.570328	-0.359674	0.210018	-0.222015	0.876585	-0.358934	0.217092	-0.503137	0.00310187	-0.468004	0.00204575	-0.640399	3.74289e-07	-0.949638	1.24454e-07	-0.769382	1.68536e-05	-1.38748	6.23999e-16	-1.82471	5.40414e-16	-0.289046	0.999914	-0.142636	0.999994	0.0373995
Medtr7g096610	NA	LOB domain protein	0.870538	0.231498	0.992776	0.0558325	0.50112	0.147518	1.12791	0.0102569	0.898645	0.12101	-0.600934	0.150738	-0.31722	NA	-0.379097	0.968793	-0.247384	0.999975	0.0861223	0.999511	0.353906	0.838057	-0.179517	0.935563	1.57658	0.00147206	0.0127478	0.982381	1.14904	4.01004e-05	0.273252	0.555651	0.430222	0.163588	-1.5688	0.0425937	-2.21047	2.05199e-09	-1.76624	0.00153214	-2.16418	0.00457643	0.237612	0.999914	1.26455	0.999994	-0.261574
Medtr5g068660	NA	hypothetical protein	0.201958	0.45138	0.0687151	0.85616	0.104527	0.454196	0.270089	0.0716065	-0.0959183	0.617284	-0.420292	0.00209934	-0.133701	0.965377	0.0182336	0.995934	0.0333428	0.999975	-0.180846	0.999511	0.121078	0.517359	0.0152736	0.984453	0.000976865	0.999734	-0.413013	0.00197543	-0.376608	0.00600475	-0.288277	0.0001629	-0.147892	0.318274	0.0817385	0.734031	-0.059086	0.702103	0.202225	0.15528	0.121851	0.473263	0.145871	0.999914	0.0574218	0.999994	-0.00514731
Medtr7g105200	NA	vacuolar protein sorting 55 protein	-0.174674	0.652985	-0.128301	0.729269	-0.281082	0.111616	-0.0821918	0.823717	-0.324658	0.0525515	-0.282818	0.0621399	-0.180317	0.959877	-0.223877	0.653979	-0.0613968	0.999975	-0.251072	0.999511	0.101768	0.869942	0.1253	0.874501	-0.237254	0.897147	-0.440391	0.00408762	-0.199937	0.181031	-0.485235	0.000532144	-0.106982	0.367444	-0.0942664	0.649418	-0.378686	0.0317711	-0.4415	0.00250699	-0.0301655	0.877728	0.0135943	0.999914	0.0442692	0.999994	-0.127585
Medtr3g083760	NA	Lipid transfer protein	-0.302988	0.759488	0.413928	0.0414542	0.394148	0.0163298	0.0957715	0.785498	1.00984	3.03702e-05	1.33042	0.000216249	0.0507962	0.999832	-0.0179983	0.999365	-0.13653	0.999975	-0.386562	0.999511	0.0664904	0.978173	0.13287	0.952514	-0.154642	0.966472	-0.465528	0.131236	0.319677	0.118266	1.46412	2.57321e-05	1.84403	5.42063e-14	1.02631	1.38307e-05	2.3164	2.07733e-10	2.09779	2.72793e-12	2.56061	8.86413e-22	-0.465469	0.999914	-0.0479688	0.999994	-0.0195301
Medtr3g064480	NA	UTP-glucose-1-phosphate uridylyltransferase	0.192205	NA	0.0681452	0.952822	-0.398944	0.196592	-0.277095	0.481743	-0.566436	0.072547	-0.423095	0.139269	-0.327923	NA	0.0785804	0.996644	0.0367563	0.999975	-0.436237	0.999511	0.426325	0.627404	0.172226	0.942896	-0.561047	0.878264	-0.138045	0.766222	0.279591	0.357967	0.245592	0.451862	0.102617	0.667534	-0.264555	0.502327	-0.0850762	0.859164	-0.527693	0.253604	0.511524	0.254712	NA	NA	NA	NA	0.121538
Medtr4g107270	NA	hypothetical protein	0.91333	NA	-1.06783	0.203269	0.438135	0.464042	-0.0238673	0.975113	-1.02879	0.0946951	-1.26836	0.00754828	-0.188142	0.995689	-0.143926	0.992506	-0.216008	0.999975	-0.071243	0.999511	0.685001	0.312867	0.30157	0.81174	0.0596708	0.990681	-0.191438	0.576558	-0.0394691	0.908861	-0.777924	0.0041296	-0.944919	0.00126444	-1.65245	3.24604e-05	-0.629709	0.161322	-1.27941	0.00749057	-0.485022	0.362875	-0.0131986	0.999914	-0.0836775	0.999994	-0.162403
Medtr3g055250	NA	Lipid transfer protein	1.1962	NA	1.64414	0.219105	1.75659	0.00323874	2.01502	0.00145185	2.92068	0.00278431	3.64819	0.0130859	0.696001	NA	-1.12927	NA	-0.563819	0.999975	NA	NA	NA	NA	-0.409347	NA	NA	NA	0.0142714	NA	NA	NA	4.16938	0.00255694	3.60912	0.00179731	3.64072	0.000509018	2.56088	0.000542895	2.83332	5.36781e-07	2.88253	0.00166398	NA	NA	NA	NA	NA
Medtr7g057770	NA	60S ribosomal protein L13a-4	-0.214195	0.409308	0.0443447	0.92604	0.618515	6.47244e-08	0.322305	0.0785063	1.17419	6.57279e-06	1.71853	3.33478e-11	-0.16874	0.94491	-0.042308	0.994286	0.0274906	0.999975	0.247883	0.271225	0.326323	0.0134168	0.370615	0.124338	0.133274	0.978605	1.38352	3.54301e-52	1.59566	3.19057e-133	2.1909	9.29392e-106	1.40675	8.65491e-51	0.592349	1.10649e-07	0.966739	1.86553e-24	0.497816	6.02029e-06	-0.113762	0.584358	-0.0162083	0.999914	0.138579	0.999994	-0.132504
Medtr7g051240	NA	FAD-dependent oxidoreductase	0.176165	0.440767	0.0751064	0.825896	-0.295267	0.0222302	-0.199874	0.344038	-0.0359571	0.864018	0.627645	7.16629e-06	-0.199458	0.799472	-0.0532359	0.991319	0.0485491	0.999975	0.0031581	0.999511	0.0696299	0.896748	0.115178	0.790166	-0.0897681	0.937752	-0.112589	0.550595	-0.111786	0.436197	0.13353	0.385076	0.276329	0.0243883	0.362265	0.0185717	0.177404	0.315319	-0.0102146	0.960704	0.173563	0.418756	-0.203092	0.999914	-0.00913337	0.999994	0.0519868
Medtr4g064670	NA	pumilio Mpt5 protein, putative	-0.00529287	0.986404	0.121785	0.290639	0.291991	8.4662e-05	0.396301	0.00686816	0.633127	1.26117e-06	0.291508	0.0293952	-0.105739	0.94491	0.0215386	0.994286	-0.0101933	0.999975	-0.0274278	0.999511	0.0979474	0.559048	0.125271	0.837904	0.50912	0.678326	0.276499	0.0045913	0.59302	4.98402e-12	0.722773	3.34886e-24	0.567483	1.34852e-18	0.365498	2.55651e-06	0.202045	0.026031	0.0320157	0.84934	-0.164456	0.16131	0.0406883	0.999914	0.0410513	0.999994	0.0905411
Medtr7g088740	NA	4-alpha-glucanotransferase DPE2	0.0170618	0.95468	0.0443787	0.928401	-0.0994412	0.513051	0.198855	0.29509	0.150055	0.387293	0.533942	0.000280869	0.263469	0.43126	0.00927131	0.999365	0.040542	0.999975	0.0178853	0.999511	-0.0132437	0.981441	-0.237556	0.577314	0.130655	0.96221	0.0424554	0.897912	-0.185096	0.49926	-0.0300742	0.741037	-0.168117	0.639551	-0.0176044	0.97162	-0.698562	0.00422503	-0.573962	4.7244e-07	0.270395	0.431487	0.0868937	0.999914	0.0337471	0.999994	0.075023
Medtr5g092190	NA	disease resistance protein (TIR-NBS-LRR class)	0.137007	0.906875	0.0482752	0.972722	0.301904	0.584204	0.0796724	0.917233	-0.617565	0.157764	-0.682242	0.0810873	0.235649	0.991691	0.128246	0.994286	0.226323	0.999975	-0.0566037	0.999511	0.0614969	0.982682	0.159261	0.945649	0.188496	0.968357	-0.199018	0.652959	-0.111645	0.779794	-1.03503	1.59501e-06	-0.872038	1.02611e-06	-1.41367	1.36887e-06	-1.10316	0.000253955	-0.900416	0.00719384	-2.71331	4.24572e-13	-0.165036	0.999914	0.0254769	0.999994	0.081396
Medtr8g102720	NA	hypothetical protein	NA	NA	NA	NA	NA	NA	NA	NA	NA	NA	NA	NA	NA	NA	NA	NA	NA	NA	NA	NA	NA	NA	NA	NA	NA	NA	NA	NA	NA	NA	NA	NA	NA	NA	NA	NA	NA	NA	NA	NA	NA	NA	NA	NA	NA	NA	NA
Medtr6g034905	NA	extensin-like region protein	-0.0340511	0.868717	0.0273323	0.946559	-0.23394	0.103834	-0.742243	0.000296773	-0.697254	0.0295654	-0.363414	0.154886	-0.477765	0.787349	0.134238	0.991319	0.093289	0.999975	0.253127	0.999511	-0.118619	0.783851	-0.0283098	0.977731	-0.493884	0.459029	-0.703148	0.0052434	-0.634469	0.00570161	-0.913565	3.09065e-26	-0.468842	0.0522731	-0.686231	0.000434356	-0.464452	0.126714	-1.64661	7.07498e-10	-2.2382	1.58399e-44	-0.254972	0.999914	-0.0207815	0.999994	0.09055
Medtr2g090405	NA	cyclin-dependent kinase	0.367833	0.0260636	0.15543	0.68697	0.0412921	0.890414	0.0227839	0.935781	-0.0625156	0.811158	-0.346939	0.0243602	0.0637406	0.999716	0.218334	0.559793	0.0727208	0.999975	0.391656	0.342326	0.245707	0.23004	0.355524	0.308272	0.408237	0.840644	0.534706	0.00323256	0.0688796	0.692778	0.0291484	0.856912	-0.158565	0.126362	-0.157149	0.329304	-0.127536	0.354743	-0.671784	0.000612704	-0.90727	0.000132233	0.0298725	0.999914	-0.230951	0.999994	0.744839
Medtr4g065107	NA	hypothetical protein	-0.444721	0.489906	0.20883	0.888161	-0.725423	0.592465	-2.22833	0.0138432	-1.0924	0.141392	-1.26664	0.0365728	-0.685302	NA	0.0403559	0.997415	-0.430465	0.999975	0.787371	0.999511	-0.531938	0.572885	-0.11808	0.967669	-0.415015	0.936956	-0.951982	0.334782	-0.586105	0.304993	-0.556715	0.0259011	-0.608916	0.0382595	-1.21335	0.00948696	-1.91589	1.02916e-05	-2.45915	8.35638e-10	-3.72706	3.50153e-29	-0.193807	0.999914	-0.702658	0.999994	-0.246161
Medtr1g023730	NA	cytochrome P450 family 71 protein	0.231647	0.80939	0.368054	0.236888	-0.150083	0.68015	-0.37124	0.219104	0.0144807	0.969366	-0.663929	5.89485e-07	-0.416018	0.965131	0.281743	0.958454	-0.061418	0.999975	-0.0745111	0.999511	-0.0430735	0.973426	-0.048009	0.974284	-0.0554565	0.979469	-0.383686	0.173064	-0.354153	0.0563459	-1.34695	3.73698e-13	-0.936413	2.69232e-11	-1.58664	4.17874e-14	-1.36334	6.00355e-24	-2.26927	1.49308e-34	-3.21286	1.6201e-49	0.217052	0.999914	0.00519778	0.999994	-0.16794
Medtr1g028280	NA	stress-induced receptor-like kinase, putative	0.164235	NA	-0.271336	0.81169	-0.657724	0.0630566	-1.2985	3.1906e-06	-1.01568	0.000570057	-0.67876	0.0453904	-1.37296	NA	-0.206463	0.990126	0.173412	0.999975	0.0028107	0.999511	-0.590033	0.375651	-0.655441	0.500949	-1.45126	0.0789852	-0.279897	0.356643	-0.499381	0.0316606	-1.41244	3.20567e-26	-0.849962	7.97099e-06	-1.6077	2.02147e-05	-1.46792	2.87726e-23	-2.79342	3.18926e-25	-3.62886	4.39092e-12	-0.391223	0.999914	-0.447486	0.999994	-0.595725
Medtr5g093240	NA	hypothetical protein	-0.27371	0.777191	-0.00624624	0.996489	-0.236133	0.503832	-0.900365	0.11329	-0.839964	0.00164032	-1.24023	0.0254374	-1.47952	NA	-0.645749	0.878215	0.351473	0.999975	0.301122	0.999511	-0.024849	0.994909	-0.0585181	0.984232	-0.30841	0.94502	-0.318157	0.722106	-0.107523	0.869112	-1.22142	4.7376e-05	-1.00978	0.00688687	-1.27926	0.00426306	-2.12747	5.00899e-05	-1.6854	0.000668373	-1.43908	0.0378827	-0.22344	0.999914	-0.330848	0.999994	-0.619627
Medtr3g093710	NA	receptor-like kinase	0.0793969	0.70936	0.152136	0.390128	-0.0570543	0.758805	-0.198118	0.245904	-0.144006	0.306235	0.00403452	0.978263	0.0204591	0.999832	0.0169471	0.994906	-0.102157	0.999975	-0.106631	0.999511	-0.089338	0.720635	-0.0643156	0.864542	-0.182933	0.695394	-0.292629	0.087705	-0.297863	0.000324333	-0.626886	4.41145e-12	-0.333098	0.000303036	-0.368486	0.0101658	-0.39677	0.000821615	-0.601835	2.28194e-05	-0.569685	0.0116285	-0.0842231	0.999914	0.023066	0.999994	0.00456006
Medtr5g086340	NA	DUF247 domain protein	0.655626	0.114895	-0.845544	0.034825	0.111251	0.817461	0.764638	0.00494794	-0.742484	0.0391113	-0.207756	0.471781	-0.0978718	0.995689	0.22132	0.964919	0.0608053	0.999975	-0.211116	0.999511	0.0120259	0.994909	0.0877584	0.954486	-0.164884	0.94502	-0.297656	0.182806	-0.322094	0.108869	-1.17747	1.45486e-11	-0.964739	1.35581e-06	-2.09015	1.34489e-10	-0.556039	0.11944	-1.19102	0.00195065	-1.2266	0.00406659	0.0184489	0.999914	0.0378021	0.999994	-0.042169
Medtr1g107525	NA	kynurenine formamidase-like protein	0.0553438	0.866233	0.0205181	0.961846	0.0942397	0.613059	0.0402095	0.895048	-0.0225371	0.91439	-0.338027	0.00563647	-0.047492	0.995689	-0.034304	0.994286	0.0817978	0.999975	0.0683023	0.999511	0.0672116	0.8534	0.0145238	0.984232	-0.209229	0.889519	-0.0926832	0.514918	0.00312797	0.984617	-0.0971832	0.37976	-0.089163	0.26268	-0.0967106	0.409567	-0.147695	0.26918	-0.264226	0.0578511	-0.0179766	0.915635	-0.0163874	0.999914	-0.0638741	0.999994	0.043716
Medtr8g105210	NA	PPR containing plant-like protein	-0.64502	NA	0.284448	0.813546	0.191568	0.832627	0.780353	0.213367	0.688682	0.0736385	1.32136	0.0042103	-1.0307	NA	0.24682	0.993397	0.17315	0.999975	-0.448808	0.999511	-0.492574	0.777549	0.202878	0.9401	0.669334	0.786866	0.963581	0.0616869	0.847857	0.0240051	0.75734	0.0243556	0.955046	0.000146837	0.919096	0.0099968	1.24785	0.000285433	1.06985	0.00133207	0.0427082	0.942352	0.0471115	0.999914	0.594083	0.999994	-0.47685
Medtr1g027020	NA	NADH glutamate synthase	-0.00850248	0.979788	-0.235553	0.359245	0.0019563	0.994226	-0.180714	0.401387	-0.352696	0.0890861	-0.0861856	0.608015	-0.0129381	0.999832	0.327915	0.419204	-0.042304	0.999975	0.0300453	0.999511	-0.29191	0.21818	-0.411622	0.213146	0.0462866	0.991497	-0.553604	9.58946e-05	-0.459808	0.000324333	-0.298769	0.00148381	-0.286875	0.0162187	0.119233	0.592754	-0.00827794	0.967249	-0.191598	0.030331	0.0247167	0.911651	-0.0808119	0.999914	-0.101555	0.999994	-0.108351
Medtr8g079940	RRType-B*14	two-component response regulator ARR2-like protein	-1.23879	NA	-0.631219	0.608757	0.0999775	0.911465	-0.0150403	0.987868	0.0186812	0.975547	-1.54701	2.07552e-08	0.915414	NA	1.02075	0.894155	0.0385669	0.999975	0.292696	0.999511	0.307411	0.923126	0.901599	0.593832	2.20373	0.098451	0.758244	0.0346271	0.0549406	0.913565	0.416012	0.0971353	0.0358814	0.897162	-1.69398	2.52709e-06	-1.41141	3.76177e-07	-0.514267	0.132036	-0.00998008	0.974814	-0.450616	0.999914	-0.18829	0.999994	-0.0844148
Medtr5g025020	NA	lectin receptor kinase	0.0774759	0.728532	0.224173	0.558693	0.124249	0.617142	0.22193	0.339155	0.555845	0.00040077	0.381102	0.0196044	0.108551	0.994671	0.105697	0.89044	0.0480953	0.999975	-0.151506	0.999511	-0.079475	0.88437	0.171383	0.625012	0.202298	0.857537	-0.200296	0.138549	-0.122462	0.560625	0.0744126	0.48257	0.184107	0.0495216	0.280541	0.177457	-0.153773	0.307467	-0.538186	0.000515739	-0.641999	0.00103696	0.258743	0.619179	0.0734997	0.999994	0.127566
Medtr4g074260	NA	ribosomal protein L7Ae/L30e/S12e/Gadd45 family protein	-0.0887458	0.783799	0.209454	0.25904	0.89591	1.00465e-10	0.70738	0.000260087	1.61193	2.58528e-09	2.04212	1.91345e-11	0.0261157	0.999832	0.0272017	0.994704	-0.100406	0.999975	0.37728	0.0156273	0.358624	0.01153	0.542103	0.00146891	0.366857	0.874009	1.65868	1.19315e-41	1.89198	1.44882e-176	2.48259	1.46123e-98	1.85601	1.11705e-56	1.21622	3.25834e-11	1.59427	6.2177e-51	0.986271	1.01846e-25	0.448526	0.0381267	-0.0427751	0.999914	0.0768545	0.999994	-0.0915824
Medtr3g116930	NA	hypothetical protein	0.145933	NA	0.0132893	0.996654	0.0573086	0.972982	0.955824	0.348212	-0.561545	0.459018	-0.947803	0.185691	1.12032	NA	-0.951294	0.648491	-0.385569	0.999975	-0.910635	0.92252	-0.177437	0.962996	0.744704	0.702164	-0.450941	0.96221	-1.13628	0.079677	-0.830796	0.457706	-2.33284	0.00404066	-0.601867	0.491661	-2.45411	0.0360374	-1.88348	0.0794391	-1.52032	0.285926	-0.441537	0.920579	NA	NA	NA	NA	NA
Medtr3g060670	NA	SEC14 cytosolic factor-like protein	-0.0264089	0.931689	-0.0644972	0.84419	-0.299527	0.0038369	-0.326385	0.00440042	-0.410871	0.000107139	-0.668429	1.03268e-09	-0.0477622	0.999502	0.107054	0.33422	-0.0581156	0.999975	0.0610513	0.999511	0.0864432	0.793785	-0.0361543	0.939349	-0.104158	0.936472	-0.445847	5.93787e-10	-0.4654	7.80105e-18	-0.602358	4.6087e-20	-0.602246	6.0257e-14	-0.943693	2.40125e-11	-0.736281	1.09062e-12	-0.927991	2.94199e-12	-0.0929058	0.502318	-0.0428831	0.999914	0.00330808	0.999994	0.0408523
Medtr4g130675	NA	low temperature and salt responsive family protein	0.25478	0.124904	0.132756	0.742976	-0.150086	0.509183	0.088861	0.779858	-0.320965	0.104091	-0.766935	3.54628e-09	-0.0597273	0.995689	0.272339	0.23019	-0.237633	0.999975	0.16618	0.999511	0.0142696	0.979784	0.146581	0.665272	-0.55165	0.470934	-0.719043	8.02927e-15	-0.824434	2.44736e-12	-1.25058	6.99967e-18	-0.552984	1.13991e-06	-1.17688	4.09618e-14	-1.0504	1.17049e-25	-1.23001	2.01666e-19	-0.813474	3.7958e-07	-0.110707	0.999914	-0.0855254	0.999994	0.100496
Medtr8g074330	NA	Chitinase (Class Ib) / Hevein	0.364924	0.308061	0.997738	0.00120338	0.383396	0.167258	0.954201	0.00244891	1.77829	2.31028e-06	1.64574	0.000220145	1.32081	NA	-0.398001	0.987293	0.916165	0.875282	0.0808419	0.999511	0.0725789	0.97863	0.112657	0.955078	0.534188	0.694288	0.658856	0.235539	1.94746	2.13823e-07	0.602595	0.271696	2.06257	0.0330404	3.09273	0.01522	1.29571	0.12599	-0.0144493	0.976754	-1.59938	0.000808188	0.209368	0.999914	0.573206	0.999994	-0.415239
Medtr8g074335	NA	Chitinase (Class Ib) / Hevein	-2.34979	NA	0.404593	0.914278	-1.0562	0.427515	-2.33981	4.95326e-32	-0.411697	0.474072	-0.471858	0.334902	-1.56467	NA	-2.26075	0.286674	2.44006	0.781347	0.299972	0.999511	0.0505713	0.994292	1.19956	0.58894	0.0983984	0.993313	2.50629	0.0137037	2.22374	0.00579802	1.45583	0.0588858	1.02914	0.0533958	1.21804	NA	0.00386314	0.996259	-1.34625	0.00128012	-2.72087	1.02875e-12	0.165623	0.999914	1.3456	0.999994	-0.848646
Medtr6g016295	NA	transmembrane amino acid transporter family protein	-0.274868	0.446461	-0.204901	0.462567	-0.258018	0.125471	-0.0940229	0.798041	-0.430629	0.0345967	-0.754053	0.000235021	-0.285974	0.959352	0.212045	0.855669	-0.0184416	0.999975	-0.0546612	0.999511	-0.45659	0.00409454	-0.264232	0.821695	-0.283868	0.751833	-0.251584	0.196566	-0.44845	0.0382295	-0.582237	1.98059e-06	-0.26439	0.152557	-0.0632828	0.845101	0.710151	0.00182093	0.463281	0.236597	0.506311	0.320853	-0.283077	0.864008	-0.160184	0.999994	-0.582887
Medtr7g027960	FNSII-1	cytochrome P450 family flavone synthase	NA	NA	NA	NA	NA	NA	NA	NA	NA	NA	NA	NA	-1.44289	NA	2.2255	NA	0.606847	0.999975	-1.22461	0.999511	-1.34107	NA	NA	NA	1.40868	NA	-0.562807	NA	-2.08246	0.607054	-5.42607	0.156011	-0.941299	0.573614	2.08358	0.064168	0.64764	0.416329	-1.50642	0.0829972	-4.08981	1.70301e-28	3.15348	0.805335	1.0257	NA	NA
Medtr2g093980	NA	fasciclin domain protein	-0.910725	NA	0.610198	NA	-5.49684	6.02303e-16	-3.25171	5.7655e-09	-1.73106	6.11214e-07	-1.37025	0.000173944	-0.42272	NA	-0.533763	0.961357	-0.539914	0.999975	-0.101916	0.999511	0.22305	0.93907	0.0335771	0.993731	-0.431141	0.954155	-0.588242	0.659726	-0.652692	0.382648	-1.30069	6.24157e-17	-0.916101	1.11135e-19	-1.56301	5.62338e-12	-1.57368	1.30666e-14	-2.43131	2.91972e-43	-3.53013	2.02407e-54	-0.527068	0.999914	0.392104	0.999994	NA
Medtr7g063940	NA	Nodule Cysteine-Rich (NCR) secreted peptide	NA	NA	NA	NA	NA	NA	NA	NA	NA	NA	NA	NA	NA	NA	NA	NA	NA	NA	NA	NA	NA	NA	NA	NA	NA	NA	NA	NA	NA	NA	NA	NA	NA	NA	NA	NA	NA	NA	NA	NA	9.33555	2.7857e-17	NA	NA	NA	NA	NA
Medtr8g069040	NA	6-phosphofructokinase	-0.180324	0.37889	0.195615	0.386428	-0.0686584	0.764499	-0.0959579	0.717222	0.526569	0.0138044	0.768002	1.65143e-05	0.0656194	0.995689	0.0137009	0.997415	-0.016915	0.999975	-0.0834279	0.999511	-0.0915163	0.855602	-0.0170525	0.984232	0.0268023	0.991497	-0.0263987	0.901373	-0.0386468	0.821801	0.270708	0.0224698	0.170829	0.113275	-0.0336276	0.87116	0.175381	0.134904	0.0164319	0.934135	-0.158856	0.315776	0.0283557	0.999914	-0.11112	0.999994	-0.262083
Medtr2g069330	NA	group 1 family glycosyltransferase	-0.24057	0.455716	0.222651	0.328564	-0.31138	0.0610093	-0.00280015	0.993461	0.0148963	0.95523	0.00201383	0.990758	0.192641	0.931554	0.0307188	0.994562	-0.0191471	0.999975	0.00981403	0.999511	-0.110859	0.821545	0.00419188	0.996311	0.102403	0.983732	0.0264084	0.89537	-0.105813	0.476287	0.160736	0.237064	-0.01802	0.875421	-0.0543708	0.777337	0.119101	0.480205	0.155957	0.294883	0.227133	0.208283	0.090118	0.999914	-0.0165753	0.999994	-0.130175
Medtr1g106430	NA	phototropic-responsive NPH3 family protein	0.332339	0.461268	-0.164681	0.737936	0.665323	0.00129386	0.301909	0.325588	1.49942	2.8711e-10	2.89205	1.93919e-36	0.9223	0.35923	0.0603382	0.994562	0.109365	0.999975	-0.0370824	0.999511	0.153129	0.890986	-0.538867	0.378326	0.264976	0.923773	-0.109711	0.727635	0.103683	0.701489	0.470234	0.00541202	-0.0518529	0.838347	0.600714	0.0118553	1.0118	2.23968e-11	2.03375	3.04993e-29	1.56829	0.00504166	-0.0957573	0.999914	-0.138538	0.999994	0.0822386
Medtr1g116110	NA	protoheme IX farnesyltransferase	-0.14746	0.519958	-0.171473	0.214131	-0.171056	0.230099	-0.32281	0.00861596	-0.179188	0.329624	0.064572	0.510259	-0.0963906	0.98446	-0.0390812	0.994286	-0.0901847	0.999975	0.0214468	0.999511	-0.0660435	0.87813	0.0934366	0.823937	-0.213171	0.751977	-0.0966315	0.52346	-0.0503742	0.712465	-0.163101	0.132563	-0.122299	0.202046	-0.27543	0.0393886	-0.22597	0.068937	-0.440603	0.00228708	-0.0503675	0.74961	-0.0963067	0.999914	0.045205	0.999994	-0.149288
Medtr1g107385	NA	F-box/RNI/FBD-like domain protein	-0.101767	0.918689	-0.149266	0.846508	-0.0051538	0.994226	0.531449	0.0979619	0.16654	0.589986	-0.44183	0.0893735	-0.0319646	0.999832	-0.330767	0.83884	0.197693	0.999975	0.11614	0.999511	-0.581853	0.325736	-0.248548	0.850848	-0.160884	0.96221	0.137029	0.759053	-0.306189	0.268309	0.140869	0.54785	-0.0604714	0.754354	0.346189	0.155823	0.288475	0.290096	0.570235	0.0648855	0.100718	0.781866	-0.111995	0.999914	0.313115	0.999994	-0.0563391
Medtr1g107380	NA	UDP-glucosyltransferase family protein	0.246904	0.601997	0.53253	0.474857	-0.792004	0.00547707	-1.17846	0.00345784	0.109229	0.83476	0.926489	0.0171812	0.0252156	0.999832	0.207545	0.987293	0.26668	0.999975	0.542849	0.999511	0.137488	0.929412	-0.588756	0.593832	-0.655544	0.849187	0.243437	0.783707	0.357332	0.535863	-0.518288	0.0862247	-0.284097	0.380953	0.58702	0.176224	0.382686	0.334677	1.30868	0.000936603	0.68854	0.447395	0.039092	0.999914	-0.349218	0.999994	-0.287522
Medtr1g103600	NA	CDPK adapter protein, putative	-0.251934	0.566549	0.123076	0.797483	0.202336	0.450446	0.245531	0.363854	0.835035	0.00126757	0.725473	7.64034e-05	-0.258325	0.966596	-0.0350242	0.996644	0.0181905	0.999975	0.0238918	0.999511	0.266787	0.513965	0.529852	0.0432523	0.460089	0.590991	1.02098	1.49848e-05	1.13451	3.57408e-11	0.921351	6.21218e-12	0.786888	1.13837e-08	0.639322	8.71738e-05	0.819112	7.40304e-08	0.663428	0.00518121	0.22025	0.388043	-0.156628	0.999914	-0.0320955	0.999994	0.321279
Medtr6g471210	NA	NB-ARC domain disease resistance protein	NA	NA	NA	NA	NA	NA	NA	NA	NA	NA	NA	NA	NA	NA	NA	NA	NA	NA	NA	NA	NA	NA	NA	NA	NA	NA	NA	NA	NA	NA	NA	NA	NA	NA	NA	NA	NA	NA	NA	NA	NA	NA	NA	NA	NA	NA	NA
Medtr6g045357	NA	shortage in chiasmata protein, putative	-0.415952	NA	-0.421705	0.801658	0.196271	0.911475	0.303981	0.786482	1.91343	0.0075206	2.0258	0.00144037	-0.710943	NA	0.361872	0.987625	-0.14624	0.999975	1.01818	0.999511	0.0224208	0.997104	-0.151213	0.971335	-0.0243496	0.999135	1.80558	0.0299207	1.7682	0.0028472	4.0914	3.51892e-09	1.85267	1.45862e-07	1.55957	0.0150613	1.94732	0.00550125	3.42025	3.40362e-09	1.39729	0.0421491	NA	NA	NA	NA	-0.400826
Medtr1g098460	NA	AP2 domain class transcription factor	0.248113	0.395871	0.608398	0.000163009	0.0736402	0.823252	0.125365	0.679872	0.00486327	0.991491	-0.839553	0.0033518	0.00993518	0.999832	0.0989245	0.994286	-0.13789	0.999975	0.0902921	0.999511	0.764509	0.0365853	-0.236579	0.942896	0.13495	0.929475	-0.268811	0.158541	-0.423145	0.0707715	-0.315467	0.265971	-0.296597	0.344861	-0.381384	0.294551	-0.0990102	0.7682	-1.02349	0.000176181	0.303905	0.260548	0.264243	0.999914	0.390487	0.999994	0.977696
Medtr7g061540	NA	E3 ubiquitin-protein ligase	0.0792856	0.71652	0.144202	0.340539	-0.0331495	0.84662	0.0552931	0.823368	-0.0888603	0.543414	-0.53914	9.11484e-05	0.0110078	0.999832	0.0181605	0.994704	-0.0539499	0.999975	-0.0630993	0.999511	-0.281411	0.0633202	-0.289768	0.615963	0.0706414	0.990872	-0.281384	0.00106643	-0.329834	0.000152366	-0.305092	1.28883e-05	-0.192467	0.000760354	-0.00345466	0.975907	-0.19577	0.000903512	0.115008	0.581841	0.0777819	0.638847	0.125168	0.999914	0.0143207	0.999994	0.0122345
Medtr8g464570	NA	cyclic nucleotide-gated ion channel-like protein	1.06748	NA	1.71169	0.028513	-0.0850884	NA	0.63904	0.853392	NA	NA	2.75859	0.000448922	1.75078	NA	-1.53052	0.855669	-0.878934	0.999975	0.0642045	0.999511	-1.0437	0.705949	2.17722	0.152667	1.51267	0.796433	0.280362	0.910427	0.701041	0.859484	-1.88128	0.643526	-1.52531	0.568742	-1.83317	0.677825	0.738407	0.837138	-1.24274	0.639758	1.03576	0.832888	NA	NA	NA	NA	0.943182
Medtr1g008500	NA	dehydration-responsive protein RD22	NA	NA	NA	NA	NA	NA	NA	NA	NA	NA	NA	NA	2.25553	NA	-0.611655	NA	1.45347	0.999975	-2.88522	0.999511	21.041	NA	-0.409347	NA	NA	NA	NA	NA	0.0730815	0.990385	-3.8365	0.334568	-0.98174	NA	NA	NA	-4.57547	0.0233829	NA	NA	-0.647351	0.895797	NA	NA	NA	NA	NA
Medtr3g117180	NA	RING/U-box protein	0.00700919	0.989349	-0.0157035	0.972427	-0.029866	0.927179	-0.0582666	0.817537	-0.0957467	0.616391	-0.111944	0.386413	0.206033	0.950008	0.0829146	0.987593	-0.00922611	0.999975	0.0519011	0.999511	-0.0375094	0.951361	-0.0488729	0.946247	-0.0212924	0.991497	-0.119647	0.388922	-0.162531	0.146547	0.0213832	0.884003	-0.104226	0.183271	0.0146152	0.929447	-0.130928	0.27003	-0.238647	0.0477975	0.200348	0.148105	-0.10407	0.999914	-0.0913358	0.999994	0.00483065
Medtr3g055920	NA	lysine decarboxylase family protein	-0.0533092	0.946209	-0.118476	0.87905	-0.209467	0.550005	-0.112924	0.806344	0.229014	0.454427	0.259368	0.224794	0.315835	0.960857	0.117218	0.987625	-0.131995	0.999975	-0.175605	0.999511	0.182737	0.844362	-0.0273098	0.986683	-0.836184	0.194582	0.0557933	0.878611	0.0815352	0.765875	0.215327	0.294937	0.424849	0.00317002	0.44764	0.135449	0.234331	0.253159	0.985153	1.35458e-06	0.779455	0.000408783	0.040123	0.999914	0.0685245	0.999994	-0.17884
Medtr5g028420	NA	LRR and NB-ARC domain disease resistance protein, putative	0.18452	0.807516	-0.107394	0.890859	0.201226	0.587495	0.0953997	0.878645	0.680933	0.0314206	0.8531	2.01178e-05	0.348526	0.959877	0.0739044	0.994286	0.0187579	0.999975	-0.138218	0.999511	-0.373147	0.41746	-0.256552	0.860703	0.354688	0.881498	0.403284	0.0968624	0.0444309	0.904442	0.327552	0.113318	0.603929	0.00468055	0.88985	0.000675523	0.388831	0.0494017	0.543402	0.016026	0.333802	0.11726	0.138163	0.999914	0.158101	0.999994	-0.145746
Medtr1g104870	NA	ARM repeat protein interacting WITH ABF2 protein	0.0441108	0.89582	-0.0476456	0.871942	-0.0107062	0.969054	0.0549966	0.793908	0.0959288	0.571319	0.317089	0.00130777	0.110743	0.972458	0.0782428	0.980025	-0.0366653	0.999975	-0.0251441	0.999511	0.0684163	0.871661	0.0933675	0.877676	0.351372	0.79906	-0.0685906	0.617078	0.0256237	0.854692	0.131309	0.240781	0.104296	0.0936932	0.102375	0.333272	0.0508959	0.604876	0.185786	0.0745054	0.105689	0.476301	0.0940775	0.999914	-0.0305942	0.999994	0.0516257
Medtr7g029290	NA	galactose oxidase/kelch repeat protein	0.391845	0.311769	0.338484	0.438341	0.241437	0.515074	0.606742	0.000426775	0.0596442	0.902432	-0.106875	0.665139	0.141626	0.995689	0.0062071	0.999365	0.0259182	0.999975	-0.239641	0.999511	-0.239575	0.201096	-0.316681	0.297575	-0.286053	0.6436	-0.107757	0.55438	0.150884	0.331928	1.08282	4.21942e-14	0.899447	1.14239e-08	1.45918	1.31535e-32	1.35412	1.05518e-23	1.10138	1.71353e-08	1.56723	5.02388e-18	-0.359122	0.293607	-0.147131	0.999994	-0.100112
Medtr3g099540	NA	blue copper-like protein	0.286944	0.721573	-0.217158	0.655345	-0.0949166	0.844731	0.593888	0.0277564	-0.375874	0.183298	-1.3974	3.96142e-12	-0.288714	0.960857	0.180288	0.849475	-0.0391212	0.999975	-0.00661472	0.999511	-0.255008	0.684155	0.110775	0.943945	-0.209725	0.864066	-0.188195	0.373044	-0.368207	0.0224259	-0.372435	0.0173609	-0.564024	0.000910116	-0.609208	0.098463	-0.0823313	0.782024	-0.609912	0.298371	0.334878	0.585358	-0.212887	0.999914	-0.0340406	0.999994	-0.253215
Medtr5g024770	NA	phosphate carrier protein	0.0724036	0.953825	0.168983	0.8677	0.468524	0.34294	0.0742052	0.90934	0.408926	0.207584	0.927084	0.00478737	0.249142	NA	-0.450577	0.731569	0.121519	0.999975	0.0471383	0.999511	0.0170069	0.993905	-0.0634332	0.97695	0.606215	0.775838	0.726336	0.0668611	1.22979	2.91557e-06	0.997716	1.04636e-05	0.40227	0.0434074	0.926738	0.000164669	0.550701	0.0428446	0.661162	0.0157324	0.0496404	0.895797	0.0929112	0.999914	-0.682614	0.999994	-0.257471
Medtr6g032880	NA	NDH-dependent cyclic electron flow protein, putative	0.0402488	0.974227	-1.07469	0.0978719	0.0467369	0.936033	-0.939841	0.25299	-0.475323	0.0930805	0.0183931	0.984961	0.460454	NA	0.377517	0.987625	0.907816	0.999975	1.12635	0.999511	0.566996	0.869491	0.0503229	0.993731	2.66645	0.432215	4.90057	6.53222e-05	2.59957	0.00316425	-0.855507	0.00723759	-0.929658	0.095431	-1.05799	0.10032	-1.84878	0.000387007	-1.19188	0.00129992	-2.03082	0.0852598	1.39975	0.999914	1.01519	0.999994	NA
Medtr4g006570	NA	SNAP receptor complex protein	-0.206902	0.309979	-0.103957	0.751997	-0.192952	0.512586	-0.700973	0.00200191	-0.26026	0.0723961	-0.0209647	0.919951	0.426292	0.161837	0.0965319	0.985724	0.0739137	0.999975	0.0263296	0.999511	-0.163849	0.521677	-0.224096	0.759801	-0.282643	0.784436	-0.414305	0.0472388	-0.662355	2.29243e-06	-0.247199	0.0077857	-0.213667	0.225027	-0.0278726	0.901388	0.17069	0.395327	-0.0163662	0.946089	0.112873	0.630721	-0.284363	0.344145	-0.0329799	0.999994	-0.248009
Medtr7g045520	NA	Nodule Cysteine-Rich (NCR) secreted peptide	NA	NA	NA	NA	NA	NA	NA	NA	NA	NA	NA	NA	NA	NA	NA	NA	NA	NA	NA	NA	NA	NA	NA	NA	NA	NA	NA	NA	NA	NA	NA	NA	NA	NA	NA	NA	NA	NA	6.84177	3.82996e-07	12.9668	1.12921e-34	NA	NA	NA	NA	NA
Medtr3g460800	NA	NAD-dependent protein deacetylase SRT2	-0.0397489	0.971942	0.0313458	0.975961	0.0745759	0.894337	0.141371	0.781462	0.21902	0.497091	-0.482574	0.0651197	0.115098	NA	-0.0676825	0.995664	0.0155696	0.999975	0.102941	0.999511	0.0271869	0.988791	0.108209	0.956119	-0.312299	0.89389	0.474442	0.154818	0.443984	0.0625511	0.670233	0.00252499	0.52589	0.00195841	0.525225	0.0215783	0.430356	0.102586	0.590442	0.00344631	1.12812	7.73177e-07	-0.142928	0.999914	0.534919	0.999994	0.171605
Medtr5g090290	NA	MATE efflux family protein	-0.371298	NA	-0.232283	0.923216	0.473457	0.645824	0.000658044	0.999672	0.849048	0.569081	0.117027	0.931425	-0.498543	0.883117	-0.0781749	0.996644	-0.0822378	0.999975	0.18393	0.999511	-0.623726	0.583076	-0.579221	0.603375	0.592461	0.827391	-1.21374	0.0127346	-0.549392	0.332513	-0.340609	0.783467	-2.04327	0.0342793	0.707404	0.843913	-2.28537	0.317891	-3.90611	0.0246139	-2.79802	0.013798	NA	NA	NA	NA	-0.794755
Medtr5g067140	NA	pentatricopeptide (PPR) repeat protein	-0.166334	0.812335	-0.109239	0.890513	-0.0359499	0.949088	0.352277	0.538747	-0.0544742	0.883852	0.385578	0.214912	0.298937	0.965377	0.599759	0.569809	0.143693	0.999975	-0.0047876	0.999511	0.191114	0.872374	-0.325641	0.782335	0.32455	0.927685	0.203221	0.673848	0.473368	0.147843	-0.43886	0.0371539	-0.290685	0.165889	-0.561388	0.0392948	-0.462146	0.132639	-0.356438	0.393219	-0.432823	0.33785	0.0475944	0.999914	0.386398	0.999994	0.112316
Medtr7g093735	NA	transmembrane protein, putative	NA	NA	NA	NA	NA	NA	NA	NA	NA	NA	NA	NA	NA	NA	NA	NA	NA	NA	NA	NA	NA	NA	NA	NA	NA	NA	NA	NA	NA	NA	NA	NA	NA	NA	NA	NA	NA	NA	NA	NA	NA	NA	NA	NA	NA	NA	NA
Medtr1g024820	NA	transcription factor bHLH140-like protein	-0.190969	0.758078	0.397939	0.284304	-0.0516034	0.917836	0.366286	0.399235	0.438894	0.0667623	0.629986	0.00129816	-0.0233575	0.999832	0.0536151	0.995993	0.0165979	0.999975	0.193863	0.999511	-0.233529	0.833455	0.0701473	0.964311	0.427108	0.76849	0.903902	5.58342e-05	0.885749	6.12291e-06	1.23056	1.64934e-09	0.78779	1.25228e-07	0.68535	0.000716093	0.73256	6.79746e-05	0.845188	3.04932e-06	0.818108	3.99017e-05	0.214508	0.999914	0.310236	0.999994	-0.0688233
Medtr3g077410	NA	NAD(P)-binding rossmann-fold protein	0.844142	0.275652	0.315666	0.780242	0.187644	0.859732	1.11882	0.0919694	-0.104034	0.929229	-0.809387	0.0529512	NA	NA	NA	NA	NA	NA	NA	NA	NA	NA	NA	NA	NA	NA	NA	NA	NA	NA	NA	NA	NA	NA	NA	NA	NA	NA	NA	NA	NA	NA	NA	NA	NA	NA	NA
Medtr1g021855	NA	CAZy family GT8 glycosyltransferase	0.21422	0.198524	0.322339	0.188975	0.10363	0.826476	-0.487683	0.0317307	0.23438	0.435767	0.311601	0.277813	-0.112687	0.995689	0.143599	0.974786	-0.0614869	0.999975	-0.0950114	0.999511	-0.0634152	0.836015	0.000879915	0.999181	-0.164053	0.876434	-0.342142	0.0227957	-0.395285	0.0352249	-0.562932	8.20364e-05	0.224792	0.0839101	-0.312892	0.0322809	0.0488566	0.79238	0.629535	0.00611852	1.69392	1.58129e-32	0.189696	0.999914	0.0156636	0.999994	0.105753
Medtr1g072530	NA	helix loop helix DNA-binding domain protein	0.576273	0.460855	0.0468657	0.984849	-0.372956	0.719575	-0.304724	0.798115	0.233512	0.840758	0.245966	0.719071	-0.0619109	0.999832	0.161601	0.987625	0.0959642	0.999975	-0.0316154	0.999511	-0.521398	0.267555	-0.000141169	0.999862	-0.414825	0.827958	0.0734145	0.921556	0.0894608	0.869112	-0.116855	0.808361	0.288252	0.564329	1.61627	0.00516755	2.21557	0.000423369	1.771	3.24505e-05	2.18076	0.000169041	-0.362214	0.999914	0.111882	0.999994	0.125705
Medtr7g103200	NA	plant/F25P12-18 protein	0.513129	NA	-0.885993	0.578378	-0.630197	0.320116	0.917539	0.628915	0.605993	0.531099	-1.23535	0.328858	0.0932867	NA	0.102284	0.994562	-0.168529	0.999975	-0.155064	0.999511	-0.270169	0.853492	0.0499476	0.984675	-0.0615234	0.990872	-0.656049	0.00594978	-0.310033	0.492328	-0.728267	0.418245	-1.91888	0.20938	NA	NA	0.73822	0.838892	-0.313965	0.833356	-4.13295	0.000344316	0.0665677	0.999914	0.0675355	0.999994	-0.395255
Medtr3g071560	NA	eukaryotic translation initiation factor 2 alpha	-0.282774	0.404666	0.0142123	0.986769	0.24553	0.340129	0.086146	0.827	0.976016	1.47081e-05	1.57535	9.60044e-11	0.186917	0.980134	-0.167343	0.953996	0.013676	0.999975	-0.364061	0.999511	0.013993	0.991279	0.00260834	0.998683	-0.0203528	0.996636	1.41639	9.62711e-15	1.12619	2.90357e-18	1.37596	4.42577e-20	0.564246	2.40734e-05	0.578462	0.00298942	0.580245	0.000149147	0.27783	0.0996577	0.169872	0.418371	-0.0412093	0.999914	-0.0398926	0.999994	-0.101121
Medtr5g088770	NA	cysteine protease inhibitor cystatin	0.547053	0.0455476	0.331721	0.254305	-0.143983	0.576009	-0.286668	0.415587	0.239926	0.410436	-0.143523	0.632497	-0.285475	0.995689	-0.353658	0.947093	0.0317513	0.999975	-0.0516708	0.999511	0.448384	0.375916	-0.0982187	0.962109	-0.406813	0.777689	-0.24048	0.293498	-0.419805	0.00528585	-1.16376	2.01626e-13	-1.13881	1.48916e-14	-0.967316	1.04395e-09	-1.03681	4.97839e-07	-1.59564	7.51415e-14	-2.44623	2.49268e-18	0.104649	0.999914	-0.174553	0.999994	0.337099
Medtr3g109200	NA	AIG2-like (avirulence induced protein) family protein	-0.0145561	0.980753	-0.298785	0.173106	-0.249151	0.226817	-0.0481814	0.872414	-0.299301	0.0420799	-0.460114	0.00446805	-0.308493	0.743032	0.000623142	0.999365	-4.05313e-05	0.999975	0.0882428	0.999511	0.0911051	0.831743	-0.158887	0.836331	-0.36886	0.836166	-0.363862	0.00522832	-0.471705	6.23166e-05	-0.442362	0.000654353	-0.366581	6.57869e-07	-0.473266	0.000577695	-0.494669	0.000186753	-0.561613	0.000344066	0.322014	0.047214	-0.0775232	0.999914	-0.180941	0.999994	-0.115372
Medtr4g077900	NA	acyl:CoA ligase	0.0201037	0.991304	-0.262439	0.765554	0.121915	0.848132	-0.30918	0.677876	0.695125	0.0592733	0.788545	0.0287993	-0.247384	NA	0.134839	0.994286	0.50578	0.999975	0.298518	0.999511	0.0932238	0.96294	-0.0453743	0.982992	0.541748	0.856134	0.866008	0.121148	1.16063	0.000117817	1.18158	5.83765e-06	0.4671	0.00161798	0.394883	0.139991	0.724667	0.0114798	1.54148	9.25022e-06	2.60652	5.08349e-13	-0.13845	0.999914	0.430599	0.999994	-0.263488
Medtr3g069050	NA	wall-associated receptor kinase-like protein	0.23746	0.136497	0.0228878	0.967054	-0.0499059	0.883615	0.195545	0.37281	-0.155104	0.419727	-0.624395	0.000280208	-0.126628	0.987239	0.162992	0.781059	-0.0991777	0.999975	-0.0576166	0.999511	-0.0530912	0.880346	0.0949114	0.760557	-0.0307481	0.991478	-0.370003	0.00974748	-0.313323	0.0013398	-0.78425	1.18758e-09	-0.531724	6.04579e-06	-0.505989	0.00144424	-0.643821	0.000111591	-1.22597	2.92009e-12	-1.96206	5.45066e-25	-0.0766645	0.999914	-0.113225	0.999994	0.150684
Medtr8g093740	NA	RAB GTPase-like protein A5B	0.195272	0.646946	-0.107536	0.815456	-0.0168903	0.968127	0.00875141	0.98176	-0.179656	0.405807	0.226769	0.193309	0.338016	0.791426	0.0790794	0.994286	-0.018332	0.999975	0.332925	0.852672	0.00125241	0.998768	-0.252884	0.582512	0.00574107	0.999083	-0.200361	0.267442	-0.418144	0.00283706	-0.02607	0.897412	-0.187848	0.0783727	-0.159099	0.309945	-0.0958791	0.585936	-0.0694558	0.752078	0.864696	4.34707e-08	-0.171069	0.999914	-0.102838	0.999994	-0.238513
Medtr3g020330	NA	S-locus lectin kinase family protein	NA	NA	NA	NA	NA	NA	NA	NA	NA	NA	NA	NA	NA	NA	NA	NA	NA	NA	NA	NA	NA	NA	NA	NA	NA	NA	NA	NA	NA	NA	NA	NA	NA	NA	NA	NA	NA	NA	NA	NA	NA	NA	NA	NA	NA	NA	NA
Medtr5g430440	NA	hypothetical protein	NA	NA	NA	NA	NA	NA	NA	NA	NA	NA	NA	NA	NA	NA	NA	NA	NA	NA	NA	NA	NA	NA	NA	NA	NA	NA	NA	NA	NA	NA	NA	NA	NA	NA	NA	NA	NA	NA	NA	NA	NA	NA	NA	NA	NA	NA	NA
Medtr5g032090	NA	mechanosensitive ion channel-like protein	0.184559	0.395076	0.234075	0.0956319	-0.0879803	0.661152	0.0585849	0.779858	-0.317145	0.0752452	-0.670153	3.89378e-05	-0.0808037	0.995689	0.114343	0.935691	-0.0955425	0.999975	0.110614	0.999511	-0.0903464	0.803289	-0.0415864	0.954254	-0.291843	0.669799	-0.286805	0.0515888	-0.46664	2.94026e-05	-0.519861	3.57289e-06	-0.387013	1.43933e-05	-0.391196	0.0190778	-0.301018	0.00463156	-0.498219	0.000202708	0.0158276	0.952846	-0.0233744	0.999914	-0.185587	0.999994	0.0908988
Medtr1g088620	NA	universal stress protein, putative	NA	NA	NA	NA	NA	NA	NA	NA	NA	NA	NA	NA	NA	NA	NA	NA	NA	NA	NA	NA	NA	NA	NA	NA	NA	NA	NA	NA	NA	NA	NA	NA	NA	NA	NA	NA	NA	NA	NA	NA	NA	NA	NA	NA	NA	NA	NA
Medtr4g035920	NA	hypothetical protein	-0.213645	0.740085	-0.066262	0.930979	0.14313	0.783126	0.101476	0.858558	0.400939	0.21577	0.877122	0.00859347	-0.115644	0.996733	-0.0776503	0.994286	0.0561952	0.999975	-0.0102148	0.999511	-0.0804345	0.951694	0.092559	0.948486	-0.240074	0.955872	0.195634	0.580439	0.330838	0.19188	0.40225	0.0388241	0.214848	0.250389	0.238772	0.365999	0.351947	0.190492	0.541373	0.0338348	0.213096	0.449423	-0.0748304	0.999914	-0.133539	0.999994	0.291132
Medtr2g055530	NA	cytochrome P450 family 72 protein, putative	NA	NA	NA	NA	NA	NA	NA	NA	NA	NA	NA	NA	0.628436	0.86184	0.180868	0.987625	-0.0145358	0.999975	-0.569445	0.999511	-0.299987	0.803112	-1.08296	0.556269	-1.32664	0.881914	-0.783701	0.743618	2.01297	0.474464	-0.450176	0.863516	1.66933	0.161346	1.09765	0.588072	1.20955	0.175084	1.35334	0.0252398	-1.10178	0.295395	-0.545082	0.999914	1.8362	NA	NA
Medtr4g063220	NA	core histone H2A/H2B/H3/H4	-0.162544	0.809214	0.0648834	0.917603	0.436674	0.0790819	0.67009	0.00527633	1.12773	0.000308207	2.2812	4.26904e-08	-0.28587	0.966254	-0.00397431	0.999365	0.202878	0.999975	0.283363	0.999511	0.406037	0.29087	0.18758	0.873099	-0.72394	0.772603	0.612409	0.000835685	1.12287	2.49809e-18	2.30417	7.16171e-43	2.34176	6.68228e-48	2.46508	2.10498e-20	2.74286	3.21221e-35	3.24084	1.2205e-35	2.21296	1.42302e-24	-0.111811	0.999914	0.103822	0.999994	-0.334189
Medtr2g011810	NA	calmodulin-binding protein	0.0123379	0.980825	-0.123556	0.664691	-0.0616272	0.765354	-0.0967502	0.670082	-0.00343705	0.987882	0.355473	0.00370424	0.0255725	0.999832	0.0745818	0.987625	-0.0987644	0.999975	0.00331933	0.999511	-0.128144	0.699118	-0.339014	0.064456	-0.0447429	0.988239	-0.172981	0.272593	-0.470933	1.98171e-06	-0.543214	1.38595e-06	-0.463559	6.41035e-14	-0.493142	7.23896e-06	-0.304722	0.00130609	-0.300567	0.0457295	-0.0579946	0.760881	-0.30727	0.510473	0.037876	0.999994	-0.0205081
Medtr4g034030	NA	40S ribosomal protein S20-2	-0.206052	0.834883	0.27876	0.691399	0.682783	0.0213503	0.493211	0.207887	1.19031	0.0323043	1.45796	1.81721e-05	0.784921	NA	-0.161675	0.994286	0.216931	0.999975	1.09669	0.823678	-0.104147	0.95285	-0.259958	0.850002	0.304508	0.912709	1.63978	0.00349028	1.56217	4.62635e-13	2.57967	2.01905e-25	1.34529	1.52339e-10	-0.561673	0.191529	1.60505	0.000194018	1.22347	3.10413e-06	0.706285	0.0313991	-0.062504	0.999914	0.327589	0.999994	-0.338091
Medtr1g077470	NA	integral membrane protein, putative	0.00808315	0.989514	0.142532	0.677871	0.25156	0.31821	0.167434	0.530492	0.350902	0.0493616	0.311118	0.0647298	0.0931929	0.995689	0.250262	0.653979	0.107667	0.999975	0.0952491	0.999511	-0.10149	0.855602	-0.0324957	0.97695	0.118679	0.941228	0.0527297	0.806826	0.0464346	0.854293	0.311048	0.0478511	0.235645	0.00808081	0.336473	0.0520149	0.382575	0.00514213	0.289313	0.0600661	0.620202	0.00373797	0.176231	0.999914	0.10812	0.999994	0.0627356
Medtr1g101600	NA	dehydration-responsive element-binding protein	0.427573	NA	1.07743	0.451004	0.084713	NA	1.51649	0.450252	-0.112273	0.944504	1.98626	0.0748959	0.581357	NA	1.37926	0.673183	-0.0489684	0.999975	1.98761	0.999511	0.684684	0.710034	-0.982526	0.569147	-0.671791	0.900472	-0.00292489	0.997592	-1.01679	0.570096	1.13487	0.78204	0.905168	0.607898	1.83643	0.540301	1.88789	0.30576	1.20016	0.589446	1.1386	0.345003	NA	NA	NA	NA	0.68048
Medtr1g085280	NA	ribosomal protein L15	-0.290425	NA	0.324664	0.813134	0.679434	0.183547	-0.0625451	0.943297	0.742894	0.0792324	1.08682	0.00858699	-1.17762	NA	-0.0397586	0.999365	0.10747	0.999975	0.0729379	0.999511	-0.105214	0.967451	0.089916	0.978138	0.663417	0.761418	1.12856	0.0154504	1.0798	0.00575723	1.42057	6.32277e-05	0.867859	0.00025005	-0.277304	0.499405	0.409917	0.24261	0.415995	0.195159	-0.00976006	0.985475	0.120309	0.999914	0.200943	0.999994	0.594906
Medtr1g033420	NA	xyloglucan endotransglucosylase/hydrolase family protein	-0.41295	0.00405686	-0.134004	0.577418	-0.0032877	0.991647	-0.0452617	0.879036	0.00888389	0.970844	-0.0550545	0.636647	0.000943884	0.999883	-0.0808232	0.987625	0.165954	0.999975	-0.248285	0.999511	-0.0886744	0.840753	-0.154916	0.692443	-0.136212	0.880728	-0.121536	0.714319	0.145217	0.178804	0.567984	6.11214e-10	0.491222	2.83897e-07	0.943547	1.69298e-10	0.721125	2.4254e-13	0.846476	9.34564e-08	0.398356	0.000125057	-0.18968	0.999914	0.0846305	0.999994	-0.272577
Medtr5g073090	NA	hypothetical protein	NA	NA	NA	NA	NA	NA	NA	NA	NA	NA	NA	NA	NA	NA	NA	NA	NA	NA	NA	NA	NA	NA	NA	NA	NA	NA	NA	NA	NA	NA	NA	NA	NA	NA	NA	NA	NA	NA	NA	NA	NA	NA	NA	NA	NA	NA	NA
Medtr7g105980	NA	FBD protein	0.115484	0.858828	-0.0603414	0.942439	0.152687	0.701063	-0.0514852	0.918564	0.112303	0.751262	-0.0725272	0.758863	-0.034613	0.999832	0.0139251	0.999365	-0.117948	0.999975	-0.0918285	0.999511	0.0541123	0.96355	-0.0395734	0.978405	-0.0580072	0.986492	0.166132	0.641955	0.166732	0.599992	0.287916	0.120364	0.0939507	0.574308	0.0578847	0.819475	0.450743	0.0165219	0.773241	0.000241385	0.969081	8.70721e-06	0.0763554	0.999914	0.101787	0.999994	0.0780007
Medtr8g081040	NA	xyloglucan endotransglucosylase/hydrolase family protein	0.267147	0.311769	0.316045	0.122964	0.202948	0.493472	1.01777	0.000179214	0.730584	0.0227612	0.308741	0.101215	0.318737	0.7678	-0.015214	0.996644	-0.099718	0.999975	0.10164	0.999511	-0.232067	0.114125	0.0556636	0.973176	-0.398008	0.728383	-0.688748	0.00214889	-0.469951	0.000244188	-0.147696	0.173415	0.0238356	0.915045	2.34051	2.18202e-18	2.06551	5.43595e-42	2.08638	1.12984e-13	1.61423	2.92148e-15	0.024433	0.999914	-0.0121426	0.999994	0.108538
Medtr2g068880	NA	transcription factor jungbrunnen-like protein	-1.68527	NA	2.24083	NA	-1.6313	0.084866	-2.89342	0.00601547	-0.0933183	0.938888	-1.18374	0.275004	-0.746671	NA	NA	NA	-0.563819	0.999975	-1.74562	0.999511	-0.821357	NA	NA	NA	-0.855203	NA	1.35822	NA	-0.0348914	0.994575	-0.83655	0.589027	-1.30986	0.105921	-0.760674	0.442356	-0.330562	0.617678	-0.821809	0.113744	-2.76779	3.05379e-05	NA	NA	NA	NA	NA
Medtr3g027090	NA	thioredoxin-like protein	-0.179216	0.501748	-0.208155	0.378562	-0.202636	0.16474	-0.221507	0.303738	-0.397563	0.00306207	-0.361126	0.0084345	-0.149346	0.963873	0.0605508	0.987293	0.00181556	0.999975	0.18484	0.999511	0.0937293	0.821312	0.155172	0.722068	-0.867946	0.595087	-0.317517	0.00706259	-0.186633	0.0796134	-0.427555	1.22616e-05	-0.273584	0.000614831	-0.567329	2.02757e-05	-0.722155	2.40212e-15	-0.673399	1.27334e-08	-0.471063	0.00429368	0.0271305	0.999914	0.0540972	0.999994	0.00462686
Medtr5g023790	NA	carboxy-terminal domain cyclin	-0.423636	0.184993	-0.00735486	0.989555	0.392192	0.05948	0.761008	0.00181252	1.10497	3.90039e-05	2.48689	9.88449e-09	-0.14369	0.999159	-0.0106823	0.999365	0.10246	0.999975	0.0183992	0.999511	-0.0572327	0.961928	0.156932	0.814213	-0.257356	0.917898	-0.115753	0.499318	0.507738	1.54666e-07	1.5347	6.86139e-37	2.29135	1.02505e-77	2.92153	1.18368e-30	2.60422	5.27259e-39	2.40361	6.10845e-27	0.930192	0.00765179	0.00988164	0.999914	0.17757	0.999994	-0.0185894
Medtr2g026210	NA	PPR containing plant-like protein	0.0893917	NA	-0.0705694	0.981596	0.272698	0.870204	-0.16764	0.906209	0.782253	0.344828	0.948224	0.111488	NA	NA	NA	NA	NA	NA	NA	NA	NA	NA	NA	NA	NA	NA	NA	NA	NA	NA	NA	NA	NA	NA	NA	NA	NA	NA	NA	NA	NA	NA	NA	NA	NA	NA	NA
Medtr4g104210	NA	ribosomal protein S21	1.227	NA	-0.11639	0.919176	0.409786	0.433007	1.05181	0.00856259	1.07382	0.0022019	1.07113	0.00472629	0.00775069	NA	-0.562747	0.848304	-0.0737143	0.999975	-0.07771	0.999511	0.0131659	0.996559	-0.457599	0.725704	-0.0393691	0.993505	0.253968	0.608513	0.321743	0.285262	1.09623	1.71226e-05	1.02367	2.41894e-05	1.08116	0.000689716	0.977474	0.000299374	1.63186	4.81545e-09	1.0969	0.000922894	0.290441	0.999914	-0.162289	0.999994	0.568552
Medtr0032s0050	NA	F-box-like protein	-0.884338	NA	0.652014	0.560558	0.237935	0.868631	0.428763	0.745665	0.453332	0.653783	0.0943464	0.908621	-0.348382	NA	0.259309	0.989849	0.094908	0.999975	-0.668342	0.999511	-0.415174	0.85043	-0.359746	0.890252	0.519996	0.929339	-0.177319	0.870159	0.207725	0.79418	0.00664077	0.993256	0.512476	0.341616	0.802432	0.309303	0.198152	0.826266	0.623293	0.28829	0.901563	0.191573	NA	NA	NA	NA	NA
Medtr7g033110	NA	Nodule Cysteine-Rich (NCR) secreted peptide	NA	NA	NA	NA	NA	NA	NA	NA	NA	NA	NA	NA	NA	NA	NA	NA	NA	NA	NA	NA	NA	NA	NA	NA	NA	NA	NA	NA	NA	NA	NA	NA	NA	NA	NA	NA	NA	NA	3.51463	0.365495	10.5199	3.59256e-22	NA	NA	NA	NA	NA
Medtr1g105830	NA	salt stress response/antifungal domain protein	NA	NA	NA	NA	NA	NA	NA	NA	NA	NA	NA	NA	NA	NA	NA	NA	NA	NA	NA	NA	NA	NA	NA	NA	NA	NA	NA	NA	NA	NA	NA	NA	NA	NA	NA	NA	NA	NA	NA	NA	NA	NA	NA	NA	NA	NA	NA
Medtr3g058920	NA	transmembrane protein, putative	NA	NA	NA	NA	NA	NA	NA	NA	NA	NA	NA	NA	NA	NA	NA	NA	NA	NA	NA	NA	NA	NA	NA	NA	NA	NA	NA	NA	NA	NA	NA	NA	NA	NA	NA	NA	NA	NA	NA	NA	NA	NA	NA	NA	NA	NA	NA
Medtr1g105835	NA	receptor-like kinase	-2.16082	NA	-0.628254	0.641421	0.0296279	0.980756	0.13115	0.900563	-0.694345	0.209213	-1.20416	0.0194782	-1.81986	NA	1.06332	0.923179	-0.423655	0.999975	-0.0655116	0.999511	0.652792	0.795771	-0.105986	0.981782	-0.923508	0.809589	-1.15741	0.101522	-0.272165	0.684025	-0.799924	0.0672711	-0.850116	0.0126691	-0.658749	0.2354	-1.4882	0.00312834	-2.26069	0.0001605	-3.29706	4.30989e-06	-0.0657599	0.999914	-0.390702	0.999994	-0.384629
Medtr7g069610	NA	BAG family molecular chaperone regulator	0.0159898	0.962301	-0.0265416	0.941932	-0.0371127	0.892815	-0.319468	0.0331695	-0.318869	0.0442057	-0.182634	0.244206	-0.160166	0.959877	-0.0041356	0.999365	-0.0706435	0.999975	-0.00973089	0.999511	-0.0283892	0.964257	-0.0102519	0.993384	-0.222112	0.886412	0.00356023	0.987428	-0.0226215	0.88866	0.0788159	0.489992	-0.0507042	0.513029	-0.272602	0.102622	-0.449713	0.00015601	-0.611569	9.23456e-05	-0.999109	1.62428e-08	-0.0754518	0.999914	-0.0253264	0.999994	-0.044467
Medtr5g098730	NA	transmembrane 9 family protein	-0.0999795	0.699227	-0.137819	0.529322	-0.181604	0.260877	0.0631227	0.831505	0.652186	0.00609007	1.17685	3.03775e-10	0.195852	0.900061	-0.0751503	0.987625	0.0105261	0.999975	-0.151628	0.999511	-0.122159	0.65855	-0.17638	0.606177	0.103273	0.972083	0.0271002	0.896471	0.072426	0.605143	0.645435	2.82616e-15	0.360141	1.85805e-05	0.461858	0.000284763	0.683288	4.38144e-11	0.815369	1.6556e-07	0.624777	0.000455575	-0.180498	0.999914	-0.118422	0.999994	-0.212551
Medtr8g098840	NA	polygalacturonase/glycoside hydrolase family protein	0.0258693	0.944586	-0.175665	0.554389	0.00528408	0.982979	-0.0860152	0.779858	0.145454	0.465786	-0.575532	6.5283e-07	-0.309385	0.404561	-0.066553	0.987625	-0.14066	0.999975	0.0412761	0.999511	0.174908	0.341859	-0.123523	0.808634	-0.284089	0.875876	-0.327727	0.0123062	-0.24409	0.00032494	0.719918	1.45992e-08	0.358719	0.0597221	-0.0119147	0.959076	0.377728	0.0577439	0.531139	0.0114415	2.38648	7.79426e-21	-0.197015	0.999914	0.0439991	0.999994	0.288288
Medtr8g098845	NA	MAP kinase	0.305617	NA	-0.567256	0.864643	0.682904	0.492665	0.714651	0.65737	1.38258	0.0962733	0.134438	0.860944	NA	NA	NA	NA	NA	NA	NA	NA	NA	NA	NA	NA	NA	NA	NA	NA	NA	NA	NA	NA	NA	NA	NA	NA	NA	NA	NA	NA	NA	NA	NA	NA	NA	NA	NA
Medtr3g103460	NA	AP2-like ethylene-responsive transcription factor	0.18202	0.500062	-0.0200215	0.976542	-0.0293278	0.939308	-0.343648	0.363854	-0.280242	0.136821	-0.379178	0.206784	0.106747	0.995689	-0.149205	0.991319	-0.284313	0.999975	-0.0153552	0.999511	-0.438691	0.240961	-0.324247	0.59285	0.0206418	0.996636	-0.0301499	0.946402	0.40876	0.00129158	0.958773	2.52788e-15	1.18246	1.38546e-13	2.1355	4.23339e-24	1.90317	1.37298e-39	2.02526	1.75723e-24	0.108183	0.679303	-0.0806159	0.999914	0.154597	0.999994	-0.408479
Medtr5g089690	NA	nonsense-mediated mRNA decay protein	0.164925	NA	0.283389	0.837579	0.665346	0.341134	0.271629	0.662643	1.40714	0.0104777	0.738202	0.185558	-0.112478	NA	0.472042	0.987293	-0.119949	0.999975	-0.265006	0.999511	0.475806	0.813828	0.233215	0.946121	0.859322	0.683015	0.472702	0.390288	0.812274	0.0344562	1.53724	3.27101e-05	1.43905	8.11145e-06	2.04679	1.29809e-10	1.99349	1.49827e-08	2.3056	5.55403e-18	2.25736	8.98873e-09	NA	NA	NA	NA	NA
Medtr5g090120	NA	DEAD-box ATP-dependent RNA helicase-like protein	-0.164944	0.396557	0.298219	0.135556	0.569284	2.81877e-05	0.490027	0.0119168	0.803699	2.92717e-05	1.30613	3.00707e-22	-0.0970575	0.995689	0.0524659	0.994286	-0.091475	0.999975	0.216825	0.999511	0.109397	0.863045	0.291335	0.336204	0.748207	0.00443698	1.55849	1.06142e-34	1.96699	2.38064e-44	1.51321	1.87513e-55	1.09341	1.51128e-12	0.662228	2.53789e-05	0.508246	0.00130274	0.0919089	0.485319	-0.00809525	0.975032	0.0733062	0.999914	0.249877	0.999994	-0.0935579
Medtr1g084620	NA	echidna-like protein	-0.301272	0.0659479	-0.0597994	0.916674	-0.202889	0.198206	-0.166118	0.37502	0.415984	0.0979452	1.07284	2.92408e-10	0.0310662	0.999717	-0.0993313	0.950396	0.100007	0.999975	0.110648	0.999511	-0.0743313	0.869491	0.211384	0.591249	0.179717	0.864066	0.659741	0.000374455	0.639026	1.06386e-07	0.850109	6.46894e-19	0.570837	2.81764e-17	0.216664	0.0544203	0.555195	1.08057e-05	0.780797	1.49213e-07	1.00837	3.09613e-19	0.0308303	0.999914	0.183427	0.999994	-0.201986
Medtr5g096603	NA	hypothetical protein	0.126008	NA	1.25237	0.0747325	-0.121684	0.948229	0.453237	0.722623	0.231041	0.833801	-0.897091	0.197921	-0.2398	NA	-0.011193	0.999365	-0.461925	0.999975	0.514718	0.999511	0.791157	0.799628	-1.34184	0.687117	-0.352951	0.963191	0.477638	0.650796	0.214577	0.815399	0.663417	0.46023	-0.870718	0.200717	-0.792446	0.462328	-0.30818	0.711158	0.0724853	0.917018	-0.668095	0.277645	NA	NA	NA	NA	NA
Medtr5g091650	NA	glucan endo-1,3-beta-glucosidase-like protein	-0.28783	NA	0.431663	0.5618	0.608737	0.155589	0.969912	0.0174326	1.13381	0.00604398	0.855587	0.0518058	-0.215298	NA	-0.0188099	0.999365	0.245818	0.999975	0.127367	0.999511	-0.43775	0.824024	-0.500561	0.877676	-0.244662	0.971526	-0.549933	0.461332	0.27068	0.578031	0.400807	0.182918	0.868734	0.000250987	1.44096	3.18213e-06	2.30493	3.12261e-14	2.10324	1.39753e-15	0.619755	0.034073	-0.472168	0.999914	0.333529	0.999994	-0.140875
Medtr6g033375	NA	global transcription factor group protein	-0.0084961	0.992687	0.0204923	0.982629	0.372717	0.267515	0.234048	0.492769	0.811667	0.000513671	0.638808	0.00434641	0.0540701	0.999832	-0.064008	0.994562	-0.0872868	0.999975	0.294052	0.999511	0.239161	0.693761	0.246561	0.742974	0.679726	0.121362	1.04932	7.70658e-07	1.2434	1.6193e-12	1.14007	1.00734e-10	0.380258	0.019199	0.389916	0.19102	0.423327	0.0389075	-0.228241	0.333856	-0.147325	0.574081	0.062565	0.999914	-0.204543	0.999994	-0.0806031
Medtr8g099460	NA	F-box protein interaction domain protein	-0.127871	NA	0.339154	0.713177	0.117401	0.887255	0.362774	0.621906	0.703851	0.111639	1.06813	0.016912	0.32257	NA	0.273355	0.987625	0.0183799	0.999975	0.677503	0.999511	0.2047	0.931064	0.384177	0.872139	0.589282	0.792589	1.35764	0.000485985	1.71709	1.36455e-06	1.85124	3.16072e-09	1.29445	9.61724e-08	0.647428	0.106671	0.599689	0.213806	0.277118	0.400251	-0.518937	0.237936	-0.223756	0.999914	1.03619	0.999994	NA
Medtr4g091550	NA	PLAC8 family protein	0.655746	0.00906623	0.894487	0.00174175	0.420616	0.22556	0.705725	0.142097	0.967039	0.190108	-0.144697	0.80185	-0.0521345	0.999717	-0.0273945	0.997415	-0.0864412	0.999975	-0.225613	0.999511	0.329128	0.506452	0.104425	0.942771	0.00808748	0.999473	-0.725018	0.000133309	-0.644109	0.000795312	-1.56944	5.45561e-08	-1.2111	7.60252e-09	-2.38379	9.13339e-08	-2.37244	4.62803e-06	-3.70746	1.81851e-07	-2.54182	0.00243047	0.650582	0.072483	-0.0692494	0.999994	-0.0283928
Medtr8g099465	NA	hypothetical protein	-0.0918128	0.708891	-0.126933	0.6605	-0.255608	0.0348201	-0.34226	0.171052	-0.0391891	0.829711	0.530522	0.000528972	-0.0959197	0.98446	-0.0563384	0.987593	0.0332614	0.999975	-0.0547806	0.999511	0.1491	0.659624	-0.0239835	0.983058	-0.626227	0.742856	-0.0100941	0.956659	-0.0715061	0.578789	-0.267098	0.00987518	-0.174102	0.0388837	-0.348816	0.00826366	-0.0794803	0.661059	-0.0629602	0.758301	0.0337146	0.858797	-0.0398762	0.999914	0.0104529	0.999994	-0.110929
Medtr8g013580	NA	G-type lectin S-receptor-like Serine/Threonine-kinase	-0.268648	0.802229	0.520553	0.535072	-0.144035	0.940526	-0.347903	0.866379	1.115	0.181928	3.61961	5.49511e-09	0.583074	0.494626	0.271914	0.907793	-0.0057086	0.999975	0.72892	0.999511	-0.109523	0.927192	-0.291725	0.882896	0.142552	0.974938	0.492358	0.473969	0.41558	0.582375	1.328	0.0562314	0.854227	0.0524318	1.09757	0.19974	2.74509	0.0687369	2.1203	0.0991486	0.314423	0.948546	0.143483	0.999914	-0.487773	0.999994	-0.160629
Medtr1g070170	NA	DNA replication factor CDT1-like protein	-0.516726	0.14063	-0.0785728	0.889439	0.300303	0.0908225	0.264666	0.294765	1.25515	1.40899e-06	1.96496	1.84087e-09	0.0708844	0.999717	-0.0396804	0.995664	0.146096	0.999975	0.112919	0.999511	-0.18509	0.766742	-0.107006	0.9246	0.219983	0.839609	1.30551	9.28618e-09	1.16644	4.90001e-19	1.9255	1.25754e-63	1.46358	1.41409e-40	1.28158	2.21872e-15	2.13917	1.83453e-21	2.21723	2.92478e-31	1.01903	7.07482e-05	-0.188577	0.999914	-0.156005	0.999994	-0.511465
Medtr8g098595	NA	ubiquitin-conjugating enzyme	0.131871	0.644952	-0.0929104	0.798108	-0.0945996	0.504943	0.00811707	0.975653	-0.187479	0.268163	-0.565933	1.89983e-05	-0.0593908	0.995689	0.0228921	0.994286	-0.0845304	0.999975	0.0187905	0.999511	0.127178	0.685997	0.130508	0.829673	-0.430091	0.828931	-0.101594	0.465415	-0.0925484	0.365317	-0.271458	0.00305756	-0.221628	0.0236141	-0.317287	0.0151947	-0.358437	0.00871452	-0.317858	0.004881	0.30585	0.0152148	0.0173939	0.999914	-0.00864042	0.999994	0.124585
Medtr5g046240	NA	RPAP1-like, carboxy-terminal protein	0.167195	0.600788	0.195803	0.364544	0.208983	0.111249	0.333032	0.0807211	0.359727	0.0285692	-0.0328074	0.85369	0.069464	0.995689	-0.0386896	0.994286	-0.00379094	0.999975	-0.0575465	0.999511	-0.149536	0.642506	-0.226294	0.832024	0.382316	0.975026	0.0202319	0.92845	0.0757383	0.557133	0.135559	0.175116	0.089597	0.316944	0.309279	0.00497009	0.176027	0.146212	0.0493481	0.850048	-0.0181625	0.933887	0.0367945	0.999914	-0.058068	0.999994	-0.154455
Medtr5g020840	NA	soluble inorganic pyrophosphatase	-0.190746	0.374773	-0.230371	0.098029	-0.110655	0.426825	-0.381147	0.0130907	0.0903401	0.646883	0.204353	0.189338	-0.306731	0.765154	-0.0145977	0.994562	-0.0354325	0.999975	0.0484742	0.999511	0.0697004	0.83278	0.0137958	0.986683	-0.244257	0.892789	-0.0905757	0.203336	0.0697	0.291118	0.254326	0.00253891	0.218273	0.00094944	-0.373967	0.00558604	-0.197671	0.0565359	-0.641153	2.32504e-07	0.50607	0.000111693	-0.0250397	0.999914	0.00684436	0.999994	-0.0424519
Medtr3g037440	NA	methyl-CpG-binding domain protein	NA	NA	NA	NA	NA	NA	NA	NA	NA	NA	NA	NA	NA	NA	NA	NA	NA	NA	NA	NA	NA	NA	NA	NA	NA	NA	NA	NA	NA	NA	NA	NA	NA	NA	NA	NA	NA	NA	NA	NA	NA	NA	NA	NA	NA	NA	NA
Medtr4g091080	NA	telomerase cajal body-like protein	-0.333066	0.377701	-0.133944	0.672178	0.0829459	0.817563	0.384694	0.0279053	0.262063	0.196145	0.212923	0.190892	-0.166633	0.991621	0.0984179	0.991319	-0.18997	0.999975	0.0337006	0.999511	0.0984606	0.872456	0.101446	0.890252	0.348216	0.707176	0.485295	0.00149796	0.547707	3.55591e-05	0.774728	4.71465e-10	0.666164	1.31846e-08	0.884659	4.8054e-08	0.705487	1.91543e-07	0.823311	1.47152e-08	0.593849	0.00264804	-0.0330623	0.999914	-0.00485452	0.999994	-0.0623589
Medtr0001s0490	NA	growth-regulating factor	-0.0260122	0.972352	-0.0517757	0.95424	0.155596	0.697653	0.564788	0.0790107	0.935258	9.72571e-06	1.06893	4.43003e-09	0.156175	0.995689	-0.138309	0.974786	0.33787	0.999975	-0.192348	0.999511	-0.125135	0.883324	-0.198954	0.812446	-0.196609	0.913141	-0.350646	0.161262	-0.0180777	0.940758	0.0162408	0.946793	0.535459	0.00054605	0.999893	0.000243441	0.789471	2.60462e-05	0.747018	0.000103556	0.64951	0.00770515	0.216623	0.999914	0.0440402	0.999994	-0.259836
Medtr7g071680	NA	short-chain dehydrogenase/reductase	0.403862	0.397096	0.194385	0.891959	1.4628	0.00735002	1.53598	0.00243885	3.0895	3.45061e-15	3.3629	5.30886e-12	-0.194806	0.982111	0.28971	0.947974	-0.100385	0.999975	0.0866565	0.999511	-0.127329	0.909149	-0.400833	0.681719	-0.142355	0.975026	0.00147097	0.998076	-0.482443	0.13549	-0.694943	0.0523954	-0.443164	0.290409	1.69833	0.0110073	2.29529	9.1932e-05	1.13078	0.0356417	2.85451	2.12574e-05	-0.434674	0.999914	-0.119186	0.999994	-0.371595
Medtr4g064993	NA	17.5 kDa class I heat shock protein	-0.127205	0.736519	0.0869103	0.835553	-0.288921	0.146549	-0.53587	0.00141498	-0.707802	0.00113729	-0.97808	3.04061e-17	0.0734805	0.995689	-0.208355	0.791133	-0.0123308	0.999975	0.158923	0.999511	0.201901	0.480722	0.0775856	0.907494	0.0313984	0.990872	-0.0969769	0.690686	-0.340852	0.0571588	-0.0134636	0.924338	-0.355779	0.00201749	-0.715923	0.000125833	-0.64429	0.000505401	-1.13518	1.51499e-08	-1.25362	4.01137e-06	0.078626	0.999914	-0.101339	0.999994	-0.0551724
Medtr6g488300	NA	disease resistance protein (TIR-NBS-LRR class)	-0.324028	0.759813	-0.312834	0.716981	-0.165519	0.735531	-0.66643	0.0705053	-0.600151	0.0454674	-0.958383	0.00106434	NA	NA	0.870636	0.987625	-0.745871	0.999975	-0.499878	0.999511	0.511794	0.834419	-0.430909	0.927668	-0.516396	0.941035	0.664822	0.548828	-0.875704	0.369975	-0.861386	0.216621	-0.850166	0.00099963	-0.501939	0.153134	-0.836384	0.00598164	-1.82332	4.90155e-07	-3.06141	6.68652e-22	NA	NA	NA	NA	0.178635
Medtr4g064997	NA	DUF3527 domain protein	0.0402146	0.90822	-0.095402	0.793151	-0.0320268	0.944385	-0.104509	0.702687	-0.379469	0.0450658	-0.181837	0.239599	0.141762	0.994126	0.190874	0.425499	0.108837	0.999975	0.145093	0.999511	0.221331	0.365191	0.469422	0.0329028	0.834092	0.155296	0.665647	3.8148e-07	1.14309	5.98656e-42	1.30014	1.02092e-38	0.863587	3.11231e-40	0.430703	0.00436713	0.151574	0.478977	-0.154403	0.45264	-0.154866	0.586029	0.221728	0.999914	0.102469	0.999994	-0.0679764
Medtr5g071630	NA	potassium transporter-like protein	NA	NA	NA	NA	NA	NA	NA	NA	NA	NA	NA	NA	NA	NA	NA	NA	NA	NA	NA	NA	NA	NA	NA	NA	NA	NA	NA	NA	NA	NA	NA	NA	NA	NA	NA	NA	NA	NA	NA	NA	NA	NA	NA	NA	NA	NA	NA
Medtr7g101190	NA	major intrinsic protein (MIP) family transporter	0.504605	0.0756927	0.108522	0.859167	1.01342	1.36993e-07	1.54882	7.79699e-11	2.04099	4.11856e-09	3.26024	5.41626e-18	0.682333	0.765406	-0.279772	0.941612	-0.0268388	0.999975	0.0671267	0.999511	0.223103	0.505982	0.787123	4.80374e-05	0.960446	2.88341e-05	2.75294	2.42131e-19	2.03277	1.99416e-44	1.83844	8.61697e-30	1.82518	1.78686e-14	3.28901	2.45001e-19	4.01246	4.11032e-47	4.33264	2.47562e-48	4.75551	3.61445e-07	-0.100057	0.999914	0.20747	0.999994	0.726612
Medtr5g095955	NA	hypothetical protein	0.0248889	NA	0.0897015	0.9723	0.399409	0.770268	-0.367461	0.718953	0.211569	0.780881	0.126455	0.869786	0.0424457	NA	0.243944	0.994286	-0.330131	0.999975	-0.0527215	0.999511	-0.246501	0.955775	0.0379576	0.993731	0.340026	0.967549	-0.433693	0.476963	-0.709179	0.139382	0.179489	0.747605	0.17415	0.705361	-0.111254	0.895782	-0.0348643	0.965469	0.268361	0.663329	-0.908574	0.275457	NA	NA	NA	NA	NA
Medtr8g012180	NA	disease resistance protein (TIR-NBS-LRR class)	-0.0268605	0.927766	-0.103755	0.645226	-0.108282	0.517567	-0.200729	0.179972	-0.449546	0.00369978	-0.772948	8.72218e-08	0.220656	0.686642	0.0250128	0.994562	0.151448	0.999975	-0.145992	0.999511	-0.298229	0.0496013	-0.431227	0.020562	-0.275497	0.895146	-0.594748	0.000643306	-0.685134	4.53671e-11	-0.64028	3.42483e-09	-0.517743	3.44171e-08	-0.49514	5.61913e-07	-0.464816	6.53548e-06	-0.400181	0.0267935	-0.0514104	0.763395	0.055029	0.999914	-0.0092381	0.999994	-0.192652
Medtr7g034465	NA	phosphoglucan phosphatase LSF1	-0.271876	0.310733	-0.0778015	0.860859	-0.0647582	0.847443	-0.200307	0.572894	0.317833	0.0453964	0.341624	0.0462835	-0.0290708	0.999832	-0.0688347	0.987625	0.0016763	0.999975	0.0194743	0.999511	-0.00360727	0.997071	-0.177799	0.692129	-0.26103	0.843966	-0.0828584	0.674328	-0.140371	0.375673	-0.32455	0.00918455	-0.119117	0.180427	0.146104	0.420365	0.052604	0.745218	0.622875	8.56545e-05	1.42932	4.11958e-27	0.0699933	0.999914	0.0351886	0.999994	-0.0165904
Medtr5g009770	NA	cation/H+ exchanger 3	-0.178569	0.477539	0.0133881	0.977411	-0.107557	0.549674	-0.274195	0.194806	-0.100741	0.602644	-0.0907676	0.543484	-0.175762	0.972458	0.0568916	0.99271	-0.137047	0.999975	0.0186298	0.999511	-0.0185275	0.982584	-0.0115946	0.990183	0.196318	0.851412	-0.1742	0.227704	-0.0990162	0.501601	-0.00492688	0.97467	-0.142279	0.102701	0.15615	0.303687	0.315668	0.00690959	0.147947	0.370126	0.561956	1.40192e-06	-0.105386	0.999914	-0.0485103	0.999994	-0.0187496
Medtr5g099060	NIN	nodule inception protein	0.166854	0.817854	-0.0177984	0.991613	0.24463	0.8539	0.445182	0.577728	-0.894623	0.164462	-0.443854	0.494023	0.121739	0.995689	0.736978	0.117522	0.702606	0.938401	2.37955	4.40066e-14	2.41296	1.60849e-06	4.47803	1.08872e-14	4.77817	1.34227e-39	7.62453	1.24015e-93	6.13368	2.1901e-244	4.99765	1.38227e-146	6.28823	7.94233e-189	6.93979	6.67544e-74	7.37017	3.61655e-138	8.32738	5.91559e-166	9.98267	4.36949e-251	0.372805	0.679821	1.83031	4.86489e-10	2.90064
Medtr8g088390	NA	evolutionarily carboxy-terminal region protein	0.0641787	0.728554	-0.0261864	0.947832	0.0994231	0.685451	0.738663	4.54244e-05	0.0746645	0.847066	-0.915037	0.00242487	-0.183606	0.820927	0.0101441	0.998756	-0.111829	0.999975	-0.0121694	0.999511	0.116585	0.638827	0.112478	0.864174	0.289057	0.849099	-0.0559685	0.761348	-0.132778	0.493568	-0.0663108	0.590682	0.121939	0.341616	0.506528	3.69367e-05	-0.256457	0.0771934	-0.899579	0.00511966	0.439054	0.153852	-0.0846144	0.999914	0.00878769	0.999994	0.320932
Medtr7g064020	NA	Nodule Cysteine-Rich (NCR) secreted peptide	NA	NA	NA	NA	NA	NA	NA	NA	NA	NA	NA	NA	NA	NA	NA	NA	NA	NA	NA	NA	NA	NA	NA	NA	NA	NA	NA	NA	NA	NA	NA	NA	NA	NA	NA	NA	NA	NA	-0.608348	0.893131	11.2498	6.20496e-26	NA	NA	NA	NA	NA
Medtr5g075390	NA	bZIP transcription factor	0.112473	0.792742	-0.196804	0.67463	0.0107605	0.98086	-0.0808268	0.82054	0.895864	3.02893e-05	2.11267	3.49213e-11	0.222934	0.974247	0.196607	0.97264	0.0396699	0.999975	0.16886	0.999511	-0.141129	0.822627	-0.221169	0.784291	0.316771	0.913141	0.671782	0.0150253	0.645551	9.4053e-06	1.42985	9.67765e-17	1.07489	1.27469e-13	2.02847	2.70441e-29	2.34677	1.00535e-57	2.5837	1.28426e-61	2.86335	9.66401e-59	-0.370083	0.999914	-0.133146	0.999994	-0.146809
Medtr7g073680	NA	thioredoxin	0.229691	0.213336	0.0420269	0.926662	-0.107922	0.606335	-0.0832571	0.759493	-0.137588	0.48628	0.0369166	0.834226	0.0166501	0.999832	-0.246777	0.358543	0.0067575	0.999975	-0.272697	0.999511	0.177672	0.50316	-0.0345853	0.965634	-0.244085	0.915207	-0.137619	0.456956	-0.222995	0.0660673	-0.329335	0.00473541	-0.248417	0.00607584	-0.253707	0.0460159	-0.242987	0.0476134	-0.157848	0.353242	-0.298988	0.0609348	0.18597	0.999914	-0.0335733	0.999994	0.114804
Medtr1g107045	NA	type 2A phosphatase activator TIP41, putative	0.0923461	0.75431	0.0926359	0.694049	0.0482113	0.845193	0.0673393	0.785087	0.224106	0.132882	0.19275	0.0690041	-0.14971	0.972458	-0.0363047	0.994286	0.024765	0.999975	0.017693	0.999511	0.0743888	0.855748	0.0191736	0.980737	-0.0817133	0.964436	0.256385	0.0220963	0.395406	0.000617	0.539423	2.67191e-06	0.231641	0.0159178	0.31264	0.00646116	0.113463	0.324494	0.0682834	0.610564	0.160173	0.29754	0.0270238	0.999914	-0.0705437	0.999994	0.0144979
Medtr5g008420	NA	RNA-binding KH domain protein	-0.125276	0.532046	-0.0193496	0.946017	0.262907	0.00613501	0.349098	0.00367487	0.548541	0.000409864	0.365232	0.00331158	0.0119264	0.999832	0.0879889	0.987593	-0.0142558	0.999975	0.00452767	0.999511	-0.0526914	0.930503	0.15402	0.738051	0.400845	0.688707	0.432532	0.0259022	0.576166	8.13332e-10	0.869018	5.26236e-16	0.64423	1.04939e-22	0.946324	1.71158e-22	0.495815	1.21563e-06	0.199933	0.177957	0.100205	0.335566	-0.0462666	0.999914	0.0782684	0.999994	0.00474802
Medtr7g109430	NA	DnaJ domain; Myb-like DNA-binding domain protein	0.102123	0.764912	0.185234	0.5417	0.222718	0.165428	0.136285	0.636412	0.80615	2.20465e-05	0.866878	1.55108e-07	0.0153004	0.999832	0.0389347	0.994286	-0.115084	0.999975	0.0557481	0.999511	0.055708	0.931219	0.116129	0.874501	0.738144	0.397146	1.05681	1.90249e-15	1.27368	1.33278e-35	1.38092	5.48205e-27	0.750332	9.48378e-14	0.583621	0.000211485	0.787338	1.16705e-09	0.322967	0.0367132	-0.109166	0.531317	-0.182261	0.999914	7.73144e-05	0.999994	-0.104368
Medtr8g098335	NA	DUF3741 family protein	0.124022	0.873533	0.0870739	0.941902	-0.0858489	0.869633	-0.595896	0.0951384	-0.330377	0.292602	-0.627813	0.0305793	0.507966	0.787349	-0.109311	0.993397	-0.0542493	0.999975	-0.102967	0.999511	-0.250674	0.76527	-0.132302	0.932275	0.0538938	0.988695	-0.0519942	0.928768	-0.546671	0.0181631	-0.984421	3.03903e-08	-0.756733	0.000332484	-0.776693	0.00448936	-0.830878	0.00367055	-0.336858	0.393201	0.346755	0.487495	0.0433088	0.999914	0.284965	0.999994	-0.0669245
Medtr7g104610	NA	glucosamine 6-phosphate N-acetyltransferase	-0.208695	0.729428	0.219542	0.631037	-0.256117	0.476005	-0.0817295	0.871376	0.098415	0.805742	0.214959	0.47185	0.449148	0.625907	0.00876806	0.999365	0.101432	0.999975	0.157173	0.999511	0.0264612	0.983189	-0.228224	0.817272	-0.388132	0.892258	-0.403622	0.186333	-0.338815	0.124253	0.0219023	0.921607	-0.302227	0.0434233	-0.455096	0.0603103	-0.284753	0.21887	-0.215254	0.440837	0.189363	0.447395	0.192043	0.999914	0.216033	0.999994	-0.0495954
Medtr4g008250	NA	coatomer subunit beta	-0.246017	0.0439292	0.0181972	0.974186	-0.0221047	0.936033	-0.0104798	0.968871	0.781088	0.000630336	1.22223	1.3736e-11	0.163092	0.931554	-0.0604314	0.987593	-0.0431469	0.999975	0.0530695	0.999511	-0.113582	0.740683	-0.105805	0.855125	0.2782	0.939854	0.224353	0.0141888	0.240173	0.0229989	0.753243	4.646e-21	0.455008	5.61925e-13	0.348496	0.000111681	0.569816	1.19488e-10	0.542452	0.00966833	0.416186	0.0148855	0.0297947	0.999914	0.0505389	0.999994	-0.221807
Medtr8g090105	NA	tRNA-splicing endonuclease subunit sen54 amine-terminal protein	-0.106529	0.882343	-0.0508282	0.950062	-0.110806	0.851299	0.223527	0.533622	0.0690319	0.80709	0.13203	0.606505	0.0921061	0.997419	0.0279457	0.997732	0.0280093	0.999975	-0.0181658	0.999511	-0.0716632	0.959216	-0.156598	0.897449	-0.104914	0.972234	0.113586	0.704879	0.0175014	0.947556	0.160452	0.432811	-0.0265087	0.896325	-0.229187	0.31867	-0.0268995	0.917397	0.180372	0.395295	0.362148	0.0759367	0.186545	0.999914	-0.254584	0.999994	0.077789
Medtr8g090100	NA	xyloglucan endotransglucosylase/hydrolase family protein	0.561631	NA	-0.349117	0.819921	0.505298	0.5641	0.150199	0.946814	-1.04202	0.38674	-0.240568	0.76686	-1.86767	NA	0.519955	0.985121	-0.163851	0.999975	-0.45221	0.999511	-0.0168761	0.997071	0.352645	0.873012	-1.01051	0.334591	-0.0125141	0.983109	-0.432851	0.357474	-0.759554	0.0614317	-0.912081	0.0389219	1.04374	0.0248676	-0.837731	0.0568587	0.351497	0.661662	-0.578576	0.609367	-0.469874	0.999914	0.413925	0.999994	0.146311
Medtr6g051780	NA	transmembrane protein, putative	-0.0771654	NA	0.457245	0.873429	-0.389012	0.57616	-0.776992	0.47713	-0.713684	0.0883772	-1.69053	0.00520998	-0.903664	NA	-0.268995	0.994286	0.323608	0.999975	0.30322	0.999511	0.251804	0.964198	-1.2842	0.767682	-1.23066	0.816174	-0.7696	0.523876	-0.711164	0.686979	-2.76994	0.000123081	-1.73519	0.0119886	-3.01943	8.3217e-05	-2.6824	5.89016e-06	-4.04483	3.10554e-07	-2.3049	0.0310941	NA	NA	NA	NA	NA
Medtr4g013240	NA	solute carrier family 40 protein	NA	NA	NA	NA	NA	NA	NA	NA	NA	NA	NA	NA	0.696001	NA	-0.0195568	NA	1.76801	0.999975	NA	NA	0.459968	NA	2.07282	NA	2.45727	0.850371	4.51657	0.00349028	4.97452	9.06902e-05	5.74935	1.7095e-06	4.26559	4.84451e-07	4.80349	0.000717226	6.69934	5.91196e-09	9.70921	5.83083e-19	8.49597	5.50266e-15	NA	NA	NA	NA	NA
Medtr3g030055	NA	acyl-CoA N-acyltransferase (NAT) family protein	-0.0143999	0.993116	-0.071545	0.954858	0.218942	0.725802	0.435441	0.421562	0.454926	0.155601	0.20059	0.506442	-0.166039	NA	0.184575	0.991186	-0.219842	0.999975	0.232045	0.999511	-0.0153354	0.996522	0.379614	0.777368	0.436385	0.866032	0.602474	0.0477543	0.226375	0.519482	0.871519	0.00483523	0.544953	0.0218937	0.686129	0.0416233	0.792979	0.00390857	0.790112	0.00300232	1.52914	2.70623e-09	0.130696	0.999914	0.0134213	0.999994	0.0299297
Medtr8g069905	NA	S-adenosylmethionine decarboxylase proenzyme	-0.711997	NA	-0.615249	0.279386	-0.512682	0.278965	-0.0395908	0.971681	0.451621	0.391357	-0.506795	0.325718	-0.890813	NA	0.580424	0.965136	-0.570419	0.999975	-0.170859	0.999511	0.139783	0.931064	-0.275474	0.829622	0.118538	0.972714	-0.570697	0.0520719	-0.422131	0.116572	-0.796074	0.0156318	-0.839456	0.00521204	-1.74661	0.0163887	-0.999953	0.209529	-1.35884	0.11722	-0.163253	0.873328	-0.118827	0.999914	-0.022489	0.999994	0.244951
Medtr4g013245	NA	solute carrier family 40 protein	NA	NA	NA	NA	NA	NA	NA	NA	NA	NA	NA	NA	-0.0253392	NA	-0.597233	0.987625	1.14919	0.999975	0.407475	0.999511	-1.68499	0.530941	1.72388	0.47261	-0.100971	0.994709	-0.426144	0.521436	-0.179653	0.753873	-0.975344	1.49222e-05	-0.574794	0.0497377	-0.813635	0.00282316	-1.0673	0.00140047	-2.02838	6.5142e-07	0.927075	0.060493	-0.406165	NA	-0.483425	0.999994	NA
Medtr3g101430	NA	vacuolar sorting receptor protein, putative	-1.56047	NA	-0.776384	0.622554	-0.168192	0.846419	0.925783	0.273646	0.0106673	0.988616	-1.03051	0.0584849	0.55883	NA	-0.62271	0.5648	0.098966	0.999975	-0.187377	0.999511	-0.431195	0.796516	-0.635128	0.58152	-0.753862	0.708871	-0.0544659	0.921345	-0.0689945	0.914758	-0.24573	0.535684	-0.276394	0.455942	-0.242505	0.68364	-0.594507	0.228782	-1.58426	7.24821e-05	-0.361066	0.503127	0.405953	0.999914	-0.243902	0.999994	-0.0371915
Medtr3g030050	NA	F-box SKIP23-like protein	0.155983	0.780501	0.0656448	0.917849	-0.125432	0.6734	-0.113216	0.72302	-0.277464	0.178568	-0.582624	0.00229563	0.0459066	0.999832	-0.265117	0.651672	-0.0724685	0.999975	-0.109192	0.999511	0.10151	0.908138	0.0481903	0.969153	-0.0426576	0.987186	-0.251209	0.297123	-0.505762	0.00817136	-0.28322	0.113482	-0.100772	0.441891	0.0436188	0.854641	-0.0777075	0.707553	0.0155843	0.933547	0.323631	0.085382	0.1402	0.999914	-0.129361	0.999994	-0.338357
Medtr8g463810	NA	lipoxygenase	NA	NA	NA	NA	NA	NA	NA	NA	NA	NA	NA	NA	NA	NA	NA	NA	NA	NA	NA	NA	NA	NA	NA	NA	NA	NA	NA	NA	NA	NA	NA	NA	NA	NA	NA	NA	NA	NA	NA	NA	NA	NA	NA	NA	NA	NA	NA
Medtr4g088450	NA	17.6 kDa class I heat shock protein	0.542286	NA	-0.000516138	0.999629	0.0857844	0.943889	-0.927766	0.0746874	-0.489721	0.478331	-0.596075	0.22441	-0.461509	0.991621	-0.476211	0.712582	-0.444492	0.999975	-0.475775	0.999511	-0.0468129	0.99262	0.950352	0.463052	1.00316	0.738823	0.0970111	0.919946	0.567669	0.163095	1.30311	0.000216366	0.0345459	0.909256	-0.188224	0.820838	0.612594	0.252212	0.421454	0.405499	0.994012	0.0667886	0.891435	0.678296	0.126825	0.999994	0.708996
Medtr7g072330	NA	regulatory-associated protein of TOR protein	0.126666	0.439066	0.0306281	0.897121	-0.00459045	0.983682	0.0689271	0.696876	0.107549	0.555204	0.128141	0.181711	-0.0158337	0.999832	-0.0261394	0.994286	-0.0363221	0.999975	-0.00762384	0.999511	-0.177406	0.288408	-0.0716924	0.942366	0.164866	0.966955	-0.0329865	0.846232	-0.0778549	0.350251	0.138733	0.120369	0.0682204	0.407726	0.211692	0.0727119	0.0502631	0.674559	-0.0825604	0.63683	-0.121947	0.475427	0.0373953	0.999914	-0.00752851	0.999994	-0.0360163
Medtr2g062270	NA	MFS transporter	-0.113319	0.684902	-0.0598877	0.883785	-0.0159702	0.954937	-0.147941	0.475623	0.0587104	0.783003	-0.106894	0.565186	-0.0995204	0.991691	-0.00618397	0.999365	-0.0577223	0.999975	-0.114314	0.999511	-0.0485577	0.935998	-0.0974998	0.892794	-0.128651	0.971627	-0.540792	0.000375974	-0.532842	1.56758e-06	-0.576223	9.35582e-05	-0.515717	1.18664e-11	-0.567251	9.99255e-05	-0.602702	1.46204e-06	-0.874661	1.66577e-12	-1.18721	7.57539e-13	0.178722	0.999914	0.244325	0.999994	0.101501
Medtr8g006775	NA	auxin efflux carrier family protein	NA	NA	NA	NA	NA	NA	NA	NA	NA	NA	NA	NA	NA	NA	NA	NA	-0.563819	0.999975	NA	NA	NA	NA	-0.986425	NA	NA	NA	-1.28414	NA	1.70051	0.518068	-1.5693	0.7231	-0.241699	0.92373	-1.32211	0.620965	2.07551	0.375435	-2.41771	0.199828	12.3506	1.69023e-31	NA	NA	NA	NA	NA
Medtr8g016250	NA	hypothetical protein	NA	NA	NA	NA	NA	NA	NA	NA	NA	NA	NA	NA	NA	NA	NA	NA	NA	NA	NA	NA	NA	NA	NA	NA	NA	NA	NA	NA	NA	NA	NA	NA	NA	NA	NA	NA	NA	NA	NA	NA	NA	NA	NA	NA	NA	NA	NA
Medtr4g095700	NA	acyl-CoA N-acyltransferase (NAT) superfamily protein	0.79599	0.000681647	0.456299	0.0488	0.723316	0.0414689	0.267897	0.553779	0.58489	0.256286	-0.664727	0.0843989	0.0470621	0.999717	0.10138	0.994286	0.179892	0.999975	0.398897	0.885461	0.259604	0.632096	0.696854	0.29533	1.28741	0.0163242	2.4561	1.92959e-35	1.91806	2.38813e-23	-0.0775411	0.771902	0.357912	0.0572423	-0.604124	0.0359868	0.0199922	0.926739	0.67302	0.000833769	0.0605548	0.865839	-0.0585546	0.999914	0.679435	0.999994	0.345965
Medtr2g007210	NA	emp24/gp25L/p24 family protein	NA	NA	NA	NA	NA	NA	NA	NA	NA	NA	NA	NA	0.908386	NA	-1.07292	NA	0.606847	0.999975	-0.499027	0.999511	0.621315	NA	-0.0246463	0.998962	0.72731	NA	2.60716	NA	4.92882	0.000469652	6.53181	9.60324e-09	5.23571	4.09836e-09	3.61888	2.88034e-05	3.07405	4.30313e-05	5.82487	5.4894e-21	9.93327	1.28476e-48	NA	NA	NA	NA	NA
Medtr4g124030	NA	DNA-directed RNA polymerase	-0.104427	0.731775	0.356422	0.0409461	0.682338	0.000540539	0.422488	0.0178271	1.0799	5.34958e-07	1.15498	5.12797e-11	-0.0056524	0.999832	0.126294	0.958454	-0.140095	0.999975	0.0452634	0.999511	0.166137	0.755696	0.273218	0.393211	1.01767	0.216222	1.71603	5.40711e-26	1.8603	6.03185e-73	1.72119	6.83107e-66	0.813585	4.91723e-11	0.372514	0.14802	0.893436	1.88693e-17	0.158476	0.387796	-0.898998	2.76656e-05	0.0485422	0.999914	0.0621075	0.999994	-0.235822
Medtr2g437470	NA	hypothetical protein	0.0120519	0.990016	-0.032724	0.966775	-0.0907655	0.824641	0.0929628	0.809923	0.192559	0.578186	0.180123	0.368611	0.160577	0.995689	0.0734448	0.994286	0.332168	0.999975	0.0789735	0.999511	-0.0788652	0.936289	0.109467	0.922448	-0.572208	0.873011	0.320915	0.217551	0.416557	0.0378245	0.833692	6.13142e-06	0.0974734	0.532814	0.0529795	0.866523	-0.24625	0.375454	-0.314419	0.306322	-0.478668	0.0529762	-0.0227219	0.999914	-0.0302446	0.999994	-0.146087
Medtr4g022610	NA	UDP-glucose:sterol 3-O-glucosyltransferase	0.0664904	0.904229	0.163569	0.732616	-0.0431363	0.910044	-0.0905201	0.820123	-0.358122	0.0484541	-0.875351	4.75415e-06	0.312398	0.669285	-0.0419829	0.994562	-0.0227019	0.999975	0.240444	0.999511	-0.266629	0.274298	-0.106318	0.904922	-0.033923	0.995523	-0.408573	0.0517897	-0.859012	3.06691e-08	-1.0216	3.13151e-10	-0.592231	1.50548e-07	-0.886142	0.000311631	-0.917379	1.05405e-06	-1.01668	2.32159e-07	-1.27673	8.61522e-11	-0.0543214	0.999914	-0.0914414	0.999994	-0.0161302
Medtr3g101600	NA	EF-hand pair protein	NA	NA	NA	NA	NA	NA	NA	NA	NA	NA	NA	NA	NA	NA	NA	NA	NA	NA	NA	NA	NA	NA	NA	NA	NA	NA	NA	NA	NA	NA	NA	NA	NA	NA	NA	NA	NA	NA	NA	NA	NA	NA	NA	NA	NA	NA	NA
Medtr1g089130	NA	histidine phosphotransfer protein	-0.0292105	0.960197	0.0642823	0.900667	0.0377793	0.933196	-0.200313	0.469753	0.040749	0.864578	0.17394	0.271508	0.14362	0.971834	-0.0840947	0.987625	0.13902	0.999975	-0.00469254	0.999511	0.14366	0.710279	-0.0627425	0.950166	-0.321309	0.822117	-0.136053	0.492229	-0.0387139	0.84436	0.0398065	0.801416	0.0132487	0.923197	-0.483163	0.00265499	-0.479412	0.00787848	-1.09364	4.6888e-10	-1.58684	7.81006e-14	0.0180497	0.999914	-0.0836509	0.999994	0.167784
Medtr1g097140	NA	vegetative incompatibility HET-E-like protein	-0.0577726	0.882401	-0.0502837	0.916414	0.31274	0.0342861	0.219963	0.400369	0.738101	0.000171896	0.663829	4.61031e-06	-0.299844	0.799472	-0.0508405	0.994286	-0.043842	0.999975	0.220028	0.999511	0.193199	0.429297	0.0941804	0.893423	0.119454	0.925084	0.478204	0.00145796	0.774726	2.49606e-15	0.86289	4.37267e-16	0.51693	1.36128e-08	0.341061	0.0204331	0.459596	0.00125138	-0.427487	0.00747429	-0.777782	2.40989e-06	0.0628133	0.999914	0.0174838	0.999994	0.160427
Medtr4g103600	NA	chromatin remodeling complex subunit	-0.0641273	0.904502	0.0793374	0.885236	0.0728449	0.847294	-0.0941948	0.775128	0.590831	0.00285403	0.603969	0.000995221	-0.127926	0.995689	0.0331855	0.995664	-0.00941187	0.999975	0.123793	0.999511	-0.111119	0.874286	0.0784641	0.940404	0.438257	0.56069	0.652136	0.000702768	1.09111	1.51608e-16	1.15994	3.0622e-17	0.762959	2.16606e-09	0.601521	0.000378589	0.688354	9.4455e-05	0.795769	1.01416e-05	0.340428	0.195217	-0.178616	0.999914	-0.0192854	0.999994	-0.159056
Medtr4g108260	NA	aldose 1-epimerase family protein	0.190846	0.824854	0.742928	0.135396	0.541922	0.136525	1.41417	0.0869213	1.10957	0.240583	-0.558687	0.174876	-0.197361	0.995689	0.47647	0.648491	0.0506619	0.999975	0.274421	0.999511	0.488785	0.618415	-0.153319	0.976217	-0.165468	0.96221	-0.702414	0.0782576	-0.235007	0.552233	-1.13031	9.66359e-05	-0.952112	0.00016425	-1.01519	0.00143989	-1.50157	3.39359e-06	-2.43737	9.46629e-08	-2.12863	0.000210801	0.666507	0.999914	0.166314	0.999994	1.08726
Medtr1g088845	NA	glutathione S-transferase, amine-terminal domain protein	0.0926202	0.85893	0.343766	0.172801	-0.764082	0.309496	-0.445593	0.541875	0.0757139	0.950777	-0.353565	0.414352	-0.368659	0.963873	0.365513	0.824516	0.0825934	0.999975	0.414541	0.999511	-0.39849	0.680572	-0.449413	0.626212	-0.45443	0.882513	-0.0950725	0.938322	-0.845324	0.153065	-0.752699	0.338704	-0.397732	0.65497	-1.26434	0.171293	-1.32938	0.0332116	-2.52529	3.17672e-13	-4.01259	7.69427e-20	0.0206513	0.999914	-0.517214	0.999994	0.0125381
Medtr4g107730	NA	SPFH/band 7/PHB domain membrane-associated family protein	0.223924	0.279661	0.00946239	0.984046	-0.109113	0.482071	-0.043156	0.871022	-0.415125	0.0577235	-0.954065	5.62382e-10	-0.0517627	0.995689	-0.0310246	0.994286	-0.0276363	0.999975	-0.0375306	0.999511	-0.0357358	0.94217	0.0179998	0.980343	-0.0539372	0.978386	-0.253083	0.149645	-0.369521	0.0187191	-0.785353	1.28563e-18	-0.7222	3.14283e-06	-0.852	8.87465e-05	-1.25965	1.74157e-19	-1.22851	1.43392e-19	-0.751476	3.29971e-05	-0.068964	0.999914	-0.039321	0.999994	0.108261
Medtr5g075020	NA	LOB domain protein	0.54813	0.289175	-0.710993	0.196161	0.14606	0.894108	-0.0977323	0.906068	1.56893	9.63432e-06	2.37518	1.0424e-06	0.342636	NA	0.357699	0.987293	0.215608	0.999975	-0.796897	0.999511	0.117139	0.972793	1.54348	0.269354	0.693032	0.886965	1.66886	0.0015094	1.14554	0.111271	0.0829584	0.903079	0.231142	0.565829	1.63141	0.00209526	2.29211	9.49379e-11	2.76411	2.88414e-13	1.47732	9.83304e-05	NA	NA	NA	NA	1.32963
Medtr5g004680	NA	presequence protease	-0.0640954	0.795053	0.117961	0.493433	0.132031	0.276221	0.0513255	0.864548	0.493945	0.00516138	0.736516	3.80775e-10	-0.0108104	0.999832	-0.0496624	0.985114	0.0403205	0.999975	0.0549313	0.999511	-0.0131643	0.982583	-0.0352896	0.964311	0.299061	0.904017	0.490615	2.59406e-09	0.499971	1.45821e-12	0.59714	5.26214e-15	0.242957	0.000861412	0.120941	0.338621	0.172648	0.0892319	0.316015	0.0940777	0.0858084	0.596117	0.124424	0.999914	-0.0330635	0.999994	-0.089517
Medtr2g078090	NA	plastid developmental protein DAG	-0.183215	0.371549	0.00164784	0.997069	0.520005	4.27279e-08	0.278911	0.158423	0.713722	0.0050043	1.01279	4.64785e-10	-0.130734	0.965131	0.0193751	0.997415	0.00528722	0.999975	0.13678	0.999511	0.157106	0.741033	0.449718	0.015511	0.484632	0.460816	1.38585	2.15149e-24	1.60205	6.66616e-112	1.45451	9.1264e-37	0.993993	4.45481e-20	0.521487	0.000395395	0.702898	9.71827e-11	0.39164	0.00446844	-0.264455	0.143605	-0.00881874	0.999914	0.139918	0.999994	-0.0761576
Medtr8g030840	NA	pre-mRNA-splicing factor of RES complex protein	0.180882	0.496714	0.13191	0.61393	0.0568375	0.817461	0.381019	0.0395384	0.0843378	0.716087	-0.308229	0.0844318	-0.0288249	0.999832	0.0577951	0.987625	-0.0592582	0.999975	0.0425093	0.999511	-0.0288655	0.969253	0.0103692	0.990183	0.111445	0.937861	-0.0252153	0.930912	0.0149736	0.932657	0.199217	0.102389	0.110979	0.184312	0.138812	0.331438	-0.0673572	0.64039	-0.0169594	0.913631	0.414949	0.00390792	0.111097	0.999914	-0.0478947	0.999994	0.115938
Medtr4g058860	NA	nucleotide/sugar transporter family protein	-0.261572	0.280612	0.540647	0.0771426	-1.69645	3.40659e-07	-1.94068	2.45359e-07	-0.306856	0.585757	-0.199444	0.577256	0.0179031	0.999832	-0.0537617	0.990437	0.0232342	0.999975	-0.15111	0.999511	-0.157481	0.532164	-0.0952079	0.919187	0.0547867	0.989138	-0.505388	0.170502	-0.441896	0.067682	-1.10635	2.19232e-15	-0.443279	0.00106629	-1.20021	8.18603e-17	-0.756921	4.25705e-07	-1.06725	5.1446e-08	-1.32466	1.20234e-10	0.119761	0.999914	0.0681595	0.999994	-0.2066
Medtr1g042800	NA	chromosome condensation regulator RCC1 repeat protein	NA	NA	NA	NA	NA	NA	NA	NA	NA	NA	NA	NA	-0.19718	NA	0.822807	0.987293	-0.779431	0.999975	0.290948	0.999511	-0.253182	0.954511	-0.761934	0.860457	0.0208851	0.999473	-0.135407	0.922403	-0.500698	0.593771	-0.592313	0.397591	-0.413263	0.543915	-1.02145	0.433883	-0.976262	0.266133	-1.83617	0.00814719	-3.22836	0.0101994	NA	NA	NA	NA	NA
Medtr3g449620	NA	polyamine oxidase-like protein	-0.104884	0.781954	0.308246	0.0861363	-0.153599	0.476524	-0.198702	0.504856	-0.393857	0.00799424	-1.00299	1.47625e-08	-0.480538	0.767037	0.0472472	0.994286	-0.170681	0.999975	0.107609	0.999511	-0.0932767	0.832526	-0.416057	0.0475536	-0.231204	0.94502	-0.796588	0.000308665	-0.644243	1.29158e-05	-0.357594	0.0218032	-0.605438	0.000705801	-0.397947	0.199475	-0.144663	0.619074	-0.0261554	0.933336	-0.523646	0.178742	-0.0663922	0.999914	-0.12402	0.999994	-0.386742
Medtr6g011450	NA	PCF11P-related protein	0.0284763	0.955106	-0.003127	0.995093	-0.0109004	0.975113	0.0121443	0.975008	0.122659	0.499375	0.0827665	0.586545	-0.0936681	0.995689	-0.134769	0.891183	0.00216291	0.999975	-0.0442647	0.999511	-0.00497744	0.996522	-0.0313862	0.976871	0.0392523	0.987932	-0.00535127	0.981309	0.0946552	0.553703	0.201069	0.143191	0.0980068	0.276274	0.428783	0.000393341	0.329915	0.0036618	0.371326	0.000625045	0.772519	5.8869e-08	0.1204	0.999914	-0.0848674	0.999994	-0.0688245
Medtr2g028460	NA	hypothetical protein	NA	NA	NA	NA	NA	NA	NA	NA	NA	NA	NA	NA	NA	NA	-0.130761	NA	NA	NA	NA	NA	NA	NA	-0.409347	NA	NA	NA	NA	NA	-0.756224	0.889181	NA	NA	NA	NA	NA	NA	NA	NA	3.87801	0.0866878	8.4534	1.66114e-14	NA	NA	NA	NA	NA
Medtr5g034230	NA	DUF1645 family protein	0.391993	0.318271	0.811584	0.0864785	-0.435539	0.224138	-0.292305	0.531134	-0.200726	0.652766	-0.118691	0.777217	0.563238	0.884357	0.53562	0.757875	-0.0241497	0.999975	-0.138769	0.999511	-0.0996051	0.924915	-0.503974	0.491985	-0.606964	0.702315	-0.556206	0.259668	-0.347059	0.207972	-1.03391	0.0974067	-1.26014	7.73969e-09	-1.18156	0.00083757	-1.48483	2.11453e-07	-1.71517	5.91826e-06	-3.38113	5.41774e-42	0.271498	0.999914	-0.41558	0.999994	0.0264229
Medtr8g077510	NA	GATA type zinc finger transcription factor family protein	0.0504609	0.967362	0.181257	0.82027	-0.052228	0.928845	-0.0330071	0.953259	0.218597	0.550291	0.735242	0.0466996	0.330629	0.954552	-0.0934109	0.994286	0.0890527	0.999975	-0.161869	0.999511	0.237996	0.812989	-0.271505	0.728943	0.0451461	0.991497	-0.680915	0.00700193	-0.424616	0.042306	-0.923938	3.11338e-06	-0.818484	2.21027e-05	-0.0477546	0.914163	0.411018	0.216604	0.0984174	0.782813	-0.601409	0.215774	-0.110591	0.999914	0.071115	0.999994	-0.0293325
Medtr4g123020	NA	plant gibberellin 2-oxidase	-0.382585	NA	2.3644	0.23537	1.47245	0.0369357	2.04784	0.00481513	3.21698	1.13935e-06	1.99941	0.0070609	0.0815727	NA	0.349363	0.987625	-0.418207	0.999975	1.16649	0.999511	-0.701807	0.69161	-0.296689	0.924136	-0.370988	0.959364	-0.962851	0.111235	-1.07191	0.234898	1.30916	0.0796138	1.76312	0.00291836	3.35964	1.15817e-09	3.2143	8.52214e-10	3.90303	1.15971e-11	1.94966	0.000347433	NA	NA	NA	NA	-0.570857
Medtr8g077517	NA	hypothetical protein	NA	NA	NA	NA	NA	NA	NA	NA	NA	NA	NA	NA	NA	NA	NA	NA	NA	NA	NA	NA	NA	NA	NA	NA	NA	NA	NA	NA	NA	NA	1.1023	0.808361	0.70009	0.864052	NA	NA	4.56035	0.0143823	7.90298	4.4932e-12	10.0974	1.04658e-20	NA	NA	NA	NA	NA
Medtr8g077515	NA	Nodule Cysteine-Rich (NCR) secreted peptide	NA	NA	NA	NA	NA	NA	NA	NA	NA	NA	NA	NA	NA	NA	NA	NA	NA	NA	NA	NA	NA	NA	NA	NA	NA	NA	NA	NA	NA	NA	NA	NA	NA	NA	NA	NA	1.49631	0.743813	5.83498	0.000702155	8.65069	1.0332e-12	NA	NA	NA	NA	NA
Medtr1g095780	NA	substrate carrier family protein	0.0668434	0.806051	0.226804	0.22205	0.250875	0.140303	0.376086	0.0236469	0.234865	0.111478	-0.00999591	0.95917	-0.0638025	0.995689	-0.00408858	0.999365	-0.0689285	0.999975	-0.014669	0.999511	0.0926594	0.848025	0.252503	0.626776	0.471141	0.47245	0.11335	0.607091	0.0556086	0.706958	0.119695	0.248903	-0.0943173	0.381923	-0.0989128	0.512059	0.0458909	0.743813	-0.10676	0.528184	-0.15416	0.374671	0.203163	0.999914	-0.0515481	0.999994	0.299437
Medtr3g047380	NA	sucrose-phosphate synthase family protein	0.47983	0.395445	0.758213	0.0618983	0.392856	0.739841	2.14326	0.000881044	1.39658	0.1504	-1.81257	0.0161418	-0.228552	0.995689	-0.159618	0.987625	-0.258321	0.999975	-0.163536	0.999511	-0.236809	0.839225	-0.204327	0.945901	0.423385	0.945691	-0.233362	0.52236	-1.89157	0.0376986	-0.652164	0.60001	0.35831	0.724748	-1.34325	0.777376	0.448047	0.865555	-3.25585	0.00131454	-2.44482	0.00110994	0.344192	0.999914	0.0122457	0.999994	0.613854
Medtr3g031720	NA	hypothetical protein	NA	NA	NA	NA	NA	NA	NA	NA	NA	NA	NA	NA	NA	NA	NA	NA	NA	NA	NA	NA	NA	NA	NA	NA	NA	NA	NA	NA	NA	NA	NA	NA	NA	NA	NA	NA	NA	NA	NA	NA	NA	NA	NA	NA	NA	NA	NA
Medtr3g052100	NA	Nodule Cysteine-Rich (NCR) secreted peptide	NA	NA	NA	NA	NA	NA	NA	NA	NA	NA	NA	NA	NA	NA	NA	NA	NA	NA	NA	NA	NA	NA	NA	NA	NA	NA	NA	NA	NA	NA	NA	NA	NA	NA	NA	NA	NA	NA	NA	NA	11.084	7.44934e-25	NA	NA	NA	NA	NA
Medtr2g032690	NA	boron transporter-like protein	NA	NA	NA	NA	NA	NA	NA	NA	NA	NA	NA	NA	-0.746671	NA	1.57508	0.971547	2.40702	0.999975	-0.856477	0.999511	0.182735	0.970922	-0.618629	0.83313	-0.225085	0.968297	-0.0618635	0.951468	0.973675	0.28208	-0.980785	0.558328	-3.08426	0.00663705	-1.76978	0.155557	-0.762227	0.538991	-3.34238	0.000370741	-2.72201	0.333099	0.841082	0.999914	0.131072	0.999994	1.06654
Medtr2g436780	NA	histone-arginine methyltransferase, putative	-0.115542	0.591836	-0.0864437	0.655345	-0.0496135	0.772636	-0.161646	0.294067	-0.0207844	0.92165	-0.0632088	0.506429	-0.0820595	0.995689	-0.00403552	0.999365	-0.0847897	0.999975	-0.00357046	0.999511	0.0674522	0.80301	0.06784	0.857961	0.0444313	0.979469	0.230955	0.0158828	0.137294	0.106779	0.0444977	0.682392	0.0220056	0.80088	-0.280794	0.0401701	-0.215555	0.0597373	-0.58889	4.14794e-11	-0.515583	4.6888e-06	-0.0628844	0.999914	-0.0819996	0.999994	0.00911977
Medtr0020s0130	NA	E3 ubiquitin-protein ligase XBOS32	0.055553	0.865613	-0.0991935	0.830405	-0.084007	0.726693	0.0818451	0.66748	-0.227032	0.147888	-0.552682	0.000181645	-0.324259	0.624505	0.063972	0.993397	-0.0230162	0.999975	-0.13125	0.999511	-0.348674	0.00743198	-0.131088	0.874501	-0.342585	0.571181	-0.498751	4.14244e-06	-0.425415	8.45819e-05	-0.697705	2.20469e-12	-0.306257	2.32433e-05	-0.455168	0.0136694	-0.497525	3.0046e-06	-0.707942	2.1723e-08	-0.696967	3.02553e-07	-0.154082	0.999914	0.0165123	0.999994	-0.257734
Medtr2g030200	NA	ferredoxin reductase-like NAD(P) binding domain protein	-0.536665	0.194472	-0.289956	0.465019	-0.445515	0.0772233	-0.906323	1.62985e-09	-0.288235	0.161601	-0.317805	0.0920393	0.43867	0.484361	0.0708271	0.938722	-0.0621924	0.999975	0.03284	0.999511	0.102822	0.777261	0.058212	0.907704	0.345027	0.427603	0.355687	0.000666267	0.135078	0.458661	0.806349	7.38879e-23	0.448637	2.1489e-15	0.0147806	0.903449	0.133099	0.154768	-0.16937	0.423568	-0.0788832	0.740767	-0.0306719	0.999914	-0.0518118	0.999994	0.0964279
Medtr7g031230	NA	hypothetical protein	NA	NA	NA	NA	NA	NA	NA	NA	NA	NA	NA	NA	NA	NA	NA	NA	NA	NA	NA	NA	NA	NA	NA	NA	NA	NA	NA	NA	NA	NA	NA	NA	NA	NA	NA	NA	NA	NA	NA	NA	NA	NA	NA	NA	NA	NA	NA
Medtr5g005330	NA	hypothetical protein	0.80339	0.0753448	-0.0741776	0.908795	-0.100614	0.714854	-0.300754	0.394653	-0.613371	0.0887282	-0.878274	2.06043e-05	0.202991	0.973223	0.244085	0.832503	-0.0147203	0.999975	-0.130408	0.999511	0.23256	0.424115	0.0127328	0.992188	-0.593194	0.70621	-0.223749	0.400997	-0.465254	0.00339344	-0.771544	5.95917e-07	-0.497319	0.00115189	-0.727684	0.000281583	-0.952534	4.06051e-10	-1.11032	7.18239e-10	-1.72841	6.74527e-13	-0.0710794	0.999914	-0.0881835	0.999994	0.171141
Medtr7g059033	NA	hypothetical protein	0.0107052	0.994897	0.315086	0.733932	-0.259735	0.736942	0.11635	0.897641	-0.658152	0.157764	-1.06487	0.0181415	0.316013	0.965377	-0.264814	0.974786	-0.145745	0.999975	-0.070788	0.999511	-0.108508	0.960386	-0.894198	0.205068	-0.357785	0.923775	-0.220717	0.741328	-1.17474	0.00169673	-1.20947	0.0162536	-1.18661	0.000776112	-1.19701	0.0655844	-1.42955	0.0108344	-0.652848	0.267154	-0.941836	0.124595	-0.254638	0.999914	-0.385154	0.999994	-0.0218642
Medtr1g088260	NA	DUF538 family protein	-0.716911	0.0180124	0.0461468	0.963542	-0.042563	0.960199	-0.289853	0.490818	0.543786	0.18397	0.83875	0.00156143	0.204964	0.972458	0.0501657	0.996644	0.195975	0.999975	-0.395809	0.999511	-0.0689197	0.945625	-0.254024	0.828103	-0.302061	0.913141	-0.381757	0.472818	-0.246641	0.328256	-0.530492	0.00485576	-0.317306	0.0104603	-0.0934546	0.697548	-0.122933	0.560524	0.289476	0.281648	-0.488985	0.048673	-0.166796	0.999914	0.0387921	0.999994	-0.198142
Medtr5g061650	NA	DUF3049 family protein	NA	NA	NA	NA	NA	NA	NA	NA	NA	NA	NA	NA	NA	NA	NA	NA	NA	NA	NA	NA	NA	NA	NA	NA	NA	NA	NA	NA	NA	NA	NA	NA	NA	NA	NA	NA	NA	NA	NA	NA	NA	NA	NA	NA	NA	NA	NA
Medtr4g066210	NA	cyanogenic beta-glucosidase, putative	0.618655	0.315416	1.04448	0.0350432	0.236935	0.726693	1.23265	0.0116407	0.57131	0.444384	1.66195	0.000175866	0.178986	NA	-0.528417	0.962898	-0.53075	0.999975	-0.0975318	0.999511	-0.0205202	0.997071	-0.719049	0.822924	-0.435439	0.94502	-0.163246	0.919199	-0.432885	0.590408	-1.12297	0.119472	-1.64594	0.00694702	1.47279	0.546122	-2.57498	0.511999	-1.8851	0.030219	-3.55544	0.000349164	0.268108	0.999914	-0.106745	0.999994	-0.446854
Medtr1g090490	NA	charged multivesicular body protein	0.0285132	0.921075	0.0454605	0.884343	-0.0222081	0.914115	-0.138616	0.338615	-0.0823591	0.550197	0.0365553	0.730012	0.0291607	0.999717	-0.00609587	0.999365	0.015179	0.999975	-0.0129041	0.999511	0.0939315	0.742883	-0.000761332	0.999076	-0.276789	0.895146	0.0744207	0.55317	-0.0199379	0.870205	0.00625153	0.949769	-0.114778	0.0790605	-0.19438	0.0302425	-0.305285	0.00195631	-0.188905	0.223824	-0.30875	0.0871778	0.065816	0.999914	-0.218437	0.999994	0.0581305
Medtr2g436430	NA	hypothetical protein	NA	NA	NA	NA	NA	NA	NA	NA	NA	NA	NA	NA	NA	NA	NA	NA	NA	NA	NA	NA	NA	NA	NA	NA	NA	NA	NA	NA	NA	NA	NA	NA	NA	NA	NA	NA	NA	NA	NA	NA	NA	NA	NA	NA	NA	NA	NA
Medtr4g092040	NA	FYVE zinc finger protein	0.145319	0.544601	0.0427508	0.893894	-0.050328	0.843167	-0.104919	0.61072	-0.354913	0.0057065	-0.45237	0.000325125	0.0767032	0.995689	-0.0386892	0.992535	-0.0153975	0.999975	0.0872736	0.999511	-0.0997237	0.719753	-0.138811	0.758252	0.0485518	0.98636	-0.203051	0.277104	-0.350197	0.000786609	-0.414812	5.07225e-06	-0.364571	8.88267e-09	-0.376657	4.50066e-05	-0.538711	8.88891e-09	-0.284803	0.0256991	-0.0426146	0.816108	0.0389167	0.999914	-0.101844	0.999994	0.0368021
Medtr4g097030	NA	hypothetical protein	-0.0852342	0.906875	0.0286488	0.972336	0.388005	0.213951	0.168352	0.659185	0.776711	9.57992e-05	1.08083	1.37232e-05	0.193887	0.995689	-0.00794983	0.999365	0.232361	0.999975	0.28677	0.999511	-0.0037094	0.99793	-0.0458282	0.976871	0.220509	0.929339	0.822918	0.000625699	1.22252	1.95312e-14	1.31937	7.31458e-14	0.803164	2.40711e-07	0.719279	0.000382235	1.08594	8.56837e-07	1.02393	9.24865e-10	0.763738	0.00110434	-0.07707	0.999914	0.206043	0.999994	0.314231
Medtr3g058540	NA	leucyl-tRNA synthetase	-0.212167	0.494962	0.225703	0.439238	0.380215	0.0247326	0.52437	0.0226786	1.17636	6.573e-05	1.35625	4.9551e-16	-0.147865	0.965465	-0.112325	0.936846	0.0211096	0.999975	-0.0615232	0.999511	-0.100038	0.83994	0.0704859	0.965634	1.04896	0.87772	0.96265	6.26037e-18	1.33964	4.31744e-26	1.48983	2.35268e-57	0.874611	5.05142e-18	0.83016	1.6931e-10	0.859831	3.66628e-09	0.887138	0.00441179	0.149766	0.569769	0.100985	0.999914	0.110701	0.999994	-0.168419
Medtr2g016340	NA	CBL-interacting kinase	NA	NA	NA	NA	NA	NA	NA	NA	NA	NA	NA	NA	NA	NA	NA	NA	NA	NA	NA	NA	NA	NA	NA	NA	NA	NA	NA	NA	NA	NA	NA	NA	NA	NA	NA	NA	NA	NA	NA	NA	NA	NA	NA	NA	NA	NA	NA
Medtr1g069860	NA	peptidase S24/S26A/S26B/S26C family protein	NA	NA	NA	NA	NA	NA	NA	NA	NA	NA	NA	NA	NA	NA	NA	NA	NA	NA	NA	NA	NA	NA	NA	NA	NA	NA	NA	NA	NA	NA	NA	NA	NA	NA	NA	NA	NA	NA	NA	NA	NA	NA	NA	NA	NA	NA	NA
Medtr1g041575	NA	hypothetical protein	-0.345696	NA	-0.195712	0.88567	-0.00632183	0.9954	-0.455178	0.558323	-0.731041	0.154589	-1.80648	0.00900724	-1.46487	NA	-0.239239	0.994286	1.00023	0.999975	-0.697037	0.999511	0.154368	0.965749	-0.491498	0.824473	-0.142326	0.989138	0.061782	0.972564	-0.865995	0.375883	-1.54501	0.00113223	-0.958497	0.0132224	-1.47034	0.0150613	-1.9843	0.000740699	-2.47906	0.00138219	-3.3096	0.0161491	NA	NA	NA	NA	0.174779
Medtr4g128620	NA	adenosylmethionine-8-amino-7-oxononanoate transaminase	0.0779483	0.868508	-0.0530712	0.899887	0.222445	0.188145	0.265264	0.141171	0.145363	0.447666	0.14825	0.463361	0.253019	0.965131	0.0209469	0.998684	0.0333955	0.999975	0.182186	0.999511	-0.130301	0.832455	0.054738	0.969289	0.0386429	0.990681	0.0683184	0.74445	0.145627	0.337876	0.33763	0.0402624	0.318947	0.000438451	0.569522	2.16593e-05	0.42132	0.00538829	0.569014	0.00105624	0.924015	5.60727e-05	-0.0495882	0.999914	0.262501	0.999994	-0.114202
Medtr4g114830	NA	plastocyanin-like domain protein	NA	NA	NA	NA	NA	NA	NA	NA	NA	NA	NA	NA	NA	NA	NA	NA	NA	NA	NA	NA	NA	NA	NA	NA	NA	NA	NA	NA	NA	NA	NA	NA	NA	NA	NA	NA	NA	NA	NA	NA	NA	NA	NA	NA	NA	NA	NA
Medtr4g046830	NA	late embryogenesis abundant hydroxyproline-rich glycoprotein	NA	NA	NA	NA	NA	NA	NA	NA	NA	NA	NA	NA	NA	NA	NA	NA	NA	NA	NA	NA	NA	NA	NA	NA	NA	NA	NA	NA	NA	NA	NA	NA	NA	NA	NA	NA	NA	NA	NA	NA	NA	NA	NA	NA	NA	NA	NA
Medtr5g045190	NA	Serine/Threonine kinase family protein	0.0927251	0.768794	0.0714679	0.803781	-0.00763318	0.975745	0.0682069	0.739015	-0.128868	0.325391	-0.264601	0.0233598	-0.179232	0.869815	-0.0135304	0.997415	-0.0329085	0.999975	0.070423	0.999511	-0.0705488	0.871873	-0.134814	0.834653	0.328877	0.942409	-0.0773905	0.740536	-0.145808	0.163665	0.0797432	0.46509	0.0876229	0.241838	0.212155	0.0305101	-0.120276	0.453139	0.150815	0.36543	0.219851	0.165873	0.0104045	0.999914	-0.0574344	0.999994	-0.0352808
Medtr7g074820	VRC3	dihydroflavonol reductase	NA	NA	NA	NA	NA	NA	NA	NA	NA	NA	NA	NA	NA	NA	NA	NA	NA	NA	NA	NA	NA	NA	NA	NA	NA	NA	NA	NA	NA	NA	NA	NA	NA	NA	NA	NA	NA	NA	NA	NA	NA	NA	NA	NA	NA	NA	NA
Medtr4g112780	NA	ribosomal protein L7Ae/L30e/S12e/Gadd45 family protein	0.0014263	0.998417	0.273779	0.22104	0.983856	6.37859e-14	0.602126	0.00696722	1.4218	7.89618e-08	1.85151	3.16234e-09	0.148677	0.992958	0.0662084	0.993397	-0.0278504	0.999975	0.25623	0.831758	0.348785	0.11272	0.640798	0.00135535	0.597048	0.728383	2.21938	1.22295e-85	2.44628	5.45587e-189	2.80793	1.87636e-119	1.89096	1.9088e-55	1.19769	7.96524e-10	1.6744	6.08913e-52	1.07351	4.66179e-17	-0.0427557	0.877442	0.117447	0.999914	0.24682	0.999994	-0.367455
Medtr0010s0220	NA	importin 9	-0.185393	0.477882	0.0438165	0.944319	0.258845	0.157888	0.227217	0.193026	0.742163	0.000202807	0.97214	7.58509e-16	0.0299836	0.999832	0.0694816	0.990109	-0.120005	0.999975	0.0166773	0.999511	-0.0409692	0.947136	0.206362	0.705193	0.518172	0.825263	0.773506	5.65943e-10	0.811574	1.31058e-13	1.24637	6.86005e-28	0.850054	4.54611e-30	0.567812	6.76271e-05	0.826596	2.55625e-15	0.786451	4.44498e-06	0.332667	0.0283828	0.0131092	0.999914	0.110162	0.999994	-0.0313352
Medtr3g005510	NA	regulator of nonsense transcripts UPF3 protein	0.26848	0.325342	0.0893021	0.803147	0.173869	0.440366	0.2117	0.280101	0.193832	0.291519	0.0552154	0.675475	-0.109138	0.992721	-0.00731671	0.999365	-0.153682	0.999975	0.0158926	0.999511	-0.0684532	0.885349	-0.0532466	0.952288	0.385425	0.915407	0.107528	0.652995	0.349218	0.00525138	0.396148	0.000449741	0.248075	0.002339	0.210866	0.202114	0.115266	0.412266	0.111528	0.57778	-0.169987	0.277754	0.0723981	0.999914	-0.00443716	0.999994	0.130452
Medtr1g082600	NA	transmembrane protein, putative	NA	NA	NA	NA	NA	NA	NA	NA	NA	NA	NA	NA	NA	NA	NA	NA	NA	NA	NA	NA	NA	NA	NA	NA	NA	NA	NA	NA	NA	NA	NA	NA	NA	NA	NA	NA	NA	NA	NA	NA	11.0606	3.67333e-25	NA	NA	NA	NA	NA
Medtr4g005450	NA	7-dehydrocholesterol reductase-like protein	0.0146771	0.972172	-0.0784181	0.800869	-0.0753458	0.759005	0.0391002	0.917233	-0.28619	0.311024	-0.713837	5.89526e-05	0.0371089	0.999717	0.108548	0.880846	-0.00258746	0.999975	0.0709257	0.999511	-0.100438	0.797675	-0.0177963	0.984232	-0.401025	0.258478	-0.278439	0.0163001	-0.267128	0.0516385	-0.515294	5.43726e-07	-0.252938	0.00601909	-0.249673	0.0312108	-0.364252	0.000258505	-0.460577	0.00879241	0.163871	0.249565	-0.07082	0.999914	0.0388404	0.999994	0.229555
Medtr2g083280	NA	Nodule Cysteine-Rich (NCR) secreted peptide	NA	NA	NA	NA	NA	NA	NA	NA	NA	NA	NA	NA	NA	NA	0.831024	NA	NA	NA	NA	NA	NA	NA	NA	NA	NA	NA	NA	NA	NA	NA	NA	NA	-0.261696	0.949736	NA	NA	NA	NA	4.70282	0.0135355	11.4982	3.24724e-27	NA	NA	NA	NA	NA
Medtr8g035720	NA	sulfotransferase	-0.265832	0.556167	-0.162626	0.75809	0.0156778	0.978367	0.0165925	0.975653	0.211111	0.679327	-0.753986	0.0497421	0.149383	0.995689	-0.0683824	0.994286	0.233836	0.999975	-0.711243	0.369364	0.162208	0.832758	-0.398756	0.308853	0.138898	0.950324	-0.88209	0.18021	-0.602765	0.0100372	-0.98056	1.14731e-07	-0.5421	4.34294e-05	-0.658054	0.000244115	-0.741073	0.000141351	-0.378246	0.25527	-0.071544	0.812488	0.180902	0.999914	0.105719	0.999994	-0.0259215
Medtr3g104460	NA	chaperonin CPN60-like protein	-0.180862	0.492467	-0.0793814	0.8802	-0.255315	0.137513	-0.332044	0.114474	0.456306	0.0583148	1.54278	1.08687e-09	0.173856	0.94491	-0.188332	0.880846	0.0269131	0.999975	0.0796267	0.999511	-0.0875862	0.849757	-0.290906	0.481608	-0.46735	0.549171	-0.0643491	0.779542	-0.140771	0.300854	0.0969263	0.460016	0.0351315	0.833034	0.0889716	0.665034	0.509896	0.000329485	0.251566	0.203878	-0.161007	0.526081	-0.157471	0.999914	-0.250977	0.999994	-0.25528
Medtr3g465510	NA	transmembrane amino acid transporter family protein	-0.32454	0.450095	0.406847	0.31303	0.149138	0.856413	0.6045	0.224026	0.981239	0.00464476	1.32832	4.3936e-07	-0.27602	0.960857	0.052894	0.991319	0.0721121	0.999975	-0.108442	0.999511	-0.156281	0.809544	0.139623	0.90614	0.399483	0.925084	0.00222442	0.995161	0.0906809	0.853289	-0.531865	0.123476	-0.0713371	0.816251	-0.844035	0.0316467	-0.507276	0.231133	-0.956363	0.0259816	-1.36492	0.00845751	0.343773	0.999914	0.0443156	0.999994	0.349
Medtr3g077750	NA	Dof domain zinc finger protein	-0.246656	0.596917	0.459025	0.0468539	0.0310735	0.927107	-0.198729	0.511265	-0.399924	0.122708	-0.333098	0.0707607	-0.00331976	0.999832	0.104072	0.974786	-0.0162471	0.999975	-0.197069	0.999511	0.172249	0.655861	-0.137598	0.831303	-0.0210794	0.993845	-0.546401	0.00689541	-0.391607	0.00409669	-0.706876	6.67326e-11	-0.406073	0.00012417	0.674176	0.00160788	0.593374	5.1417e-05	0.0357067	0.887507	-0.720815	0.00848398	0.171944	0.999914	-0.0872823	0.999994	0.0168373
Medtr8g031030	NA	LRR receptor-like kinase	-0.119947	0.68129	0.151758	0.738909	0.0364541	0.889766	0.0182465	0.967188	0.415154	0.0615891	1.71607	1.00966e-16	0.314296	0.609893	0.112104	0.979209	-0.0880745	0.999975	0.286437	0.999511	0.0686351	0.88437	-0.0462011	0.966946	-0.156147	0.913343	0.499638	0.00085179	0.179757	0.19071	0.452197	1.86097e-05	0.27559	0.004193	0.502963	3.46905e-06	0.509878	6.8949e-06	0.526061	0.000460059	0.218904	0.283155	-0.155427	0.999914	-0.110101	0.999994	-0.134052
Medtr1g027750	NA	Nodule Cysteine-Rich (NCR) secreted peptide	NA	NA	NA	NA	NA	NA	NA	NA	NA	NA	NA	NA	NA	NA	NA	NA	NA	NA	NA	NA	NA	NA	NA	NA	NA	NA	NA	NA	NA	NA	NA	NA	NA	NA	NA	NA	NA	NA	2.85189	0.390767	11.0302	4.23573e-24	NA	NA	NA	NA	NA
Medtr6g083200	NA	Chitinase / Hevein / PR-4 / Wheatwin2	NA	NA	NA	NA	NA	NA	NA	NA	NA	NA	NA	NA	NA	NA	NA	NA	-0.563819	0.999975	NA	NA	0.621315	NA	NA	NA	1.48866	NA	1.77227	NA	NA	NA	NA	NA	-1.1991	0.597677	0.760089	0.722517	0.972244	0.350388	4.43236	7.22833e-07	2.81628	0.00159203	NA	NA	NA	NA	NA
Medtr4g105600	NA	transmembrane protein, putative	-0.321205	NA	-0.116478	0.950376	-0.172156	0.839269	0.342748	0.633759	1.2794	0.000277579	1.5251	0.00446823	-0.271026	NA	-0.0651992	0.997415	0.132599	0.999975	0.246332	0.999511	0.399511	0.673313	0.116525	0.954486	-0.786216	0.356566	-0.375183	0.327639	-0.528855	0.209347	-0.464944	0.150429	-0.62399	0.014805	0.4618	0.378725	0.985776	0.0104487	0.999757	0.0210862	0.0600182	0.924954	0.0614629	0.999914	0.418171	0.999994	-0.399041
Medtr4g133730	NA	glucan endo-1,3-beta-glucosidase-like protein	1.39973	NA	-0.226108	0.86927	0.11458	0.894337	-0.92157	0.19394	-0.460767	0.404615	-0.0224477	0.969911	-0.01595	NA	-0.455418	0.880846	-0.182243	0.999975	-0.1122	0.999511	0.599577	0.632465	-0.111068	0.962109	-0.745505	0.724328	-0.328738	0.480062	-0.317676	0.420624	-0.846263	0.0418396	-0.474869	0.0833231	-0.750597	0.204494	-1.009	0.0987726	-1.13686	0.102	-0.750803	0.460305	0.126886	0.999914	0.373917	0.999994	-0.0288601
Medtr6g056070	NA	salicylic acid carboxyl methyltransferase	-0.312469	NA	-0.457038	0.648657	-0.00192584	0.999001	1.21015	0.242539	-0.72532	0.57025	-1.659	0.112089	-0.29674	NA	2.03249	5.95347e-11	1.30974	0.000264219	1.6929	0.0106978	2.09121	1.6721e-05	3.65509	4.81709e-25	2.89748	1.04882e-11	3.9095	5.00213e-30	2.22151	1.14042e-08	3.59984	2.11026e-17	2.88393	3.83943e-22	3.11526	1.66725e-06	5.18384	1.3616e-14	3.28832	3.51097e-10	4.34325	3.51191e-06	1.85465	0.0461948	2.80848	6.72158e-05	3.32295
Medtr5g041940	NA	NAC transcription factor-like protein	0.755676	0.0941897	0.257864	0.64485	0.439589	0.133545	0.189195	0.666573	-0.290322	0.470672	-0.934683	0.00203689	-0.489844	NA	-0.190003	0.987625	-0.121203	0.999975	-0.00478989	0.999511	0.132743	0.863045	-0.125717	0.919876	-0.245912	0.903724	-0.557506	0.00764007	-0.818149	1.30703e-05	-1.38688	6.3995e-10	-1.13278	2.11634e-12	-1.36787	7.55392e-07	-1.36231	7.69363e-08	-1.18966	7.85488e-08	-1.87637	2.99556e-09	0.530752	0.955123	-0.0675016	0.999994	-0.025762
Medtr4g051380	NA	DNA-directed RNA polymerase subunit alpha	NA	NA	NA	NA	NA	NA	NA	NA	NA	NA	NA	NA	-0.205044	NA	-0.376332	0.987625	0.680353	0.999975	-1.15025	0.999511	0.360651	0.952892	-1.28492	0.664212	0.202894	0.991497	0.305914	0.755397	1.15752	0.316519	-0.307438	0.699722	0.449376	0.455573	0.149611	0.886695	0.510761	0.502706	0.576999	0.545603	1.21571	0.156538	NA	NA	NA	NA	NA
Medtr5g087690	NA	GDSL-like lipase/acylhydrolase	-2.47217	NA	0.363982	0.87499	-0.0144459	0.993666	0.642126	0.581431	-0.34848	0.644387	-0.469686	0.44848	1.12875	NA	0.452624	0.987625	-0.274808	0.999975	-0.116635	0.999511	-1.94615	0.357623	-0.75957	0.759801	-0.553088	0.94502	-0.616821	0.460057	-0.0243117	0.979571	-0.501203	0.496566	-0.503688	0.422593	-0.317493	0.633088	-0.666648	0.273531	0.0367065	0.961311	0.381548	0.579464	NA	NA	NA	NA	0.665136
Medtr4g069250	NA	NAD(P)H:quinone oxidoreductase, type IV protein	0.263482	0.0146209	0.3113	0.0975131	-0.16207	0.448679	-0.325182	0.0937154	0.216487	0.37712	2.19479	1.02579e-09	0.0609023	0.995689	0.0260696	0.996644	-0.0729499	0.999975	0.00440676	0.999511	-0.0458601	0.945625	-0.140408	0.804454	-0.485356	0.671581	-0.031277	0.880089	-0.57173	0.00871015	-0.736069	8.6036e-11	-0.49201	0.0596251	-0.477693	0.188313	-0.657602	1.38425e-06	-0.985818	0.000174512	-1.16574	7.87341e-22	0.139941	0.999914	-0.150377	0.999994	0.0835438
Medtr3g102470	NA	F-box GID2-like protein	0.403657	0.0155648	-0.0530912	0.935478	0.0481273	0.880735	0.698365	0.00190807	-0.226554	0.634253	-1.42827	4.76369e-08	0.210263	0.960857	-0.148491	0.883792	0.0504718	0.999975	-0.160561	0.999511	0.172386	0.585573	0.0257599	0.982904	0.121336	0.955872	-0.32552	0.0404516	-0.820143	8.23816e-07	-1.03132	1.29061e-22	-0.660155	1.46329e-05	-0.399498	0.0248386	-0.897816	3.18945e-08	-1.18806	1.01122e-05	-0.100389	0.721985	0.237212	0.999914	-0.0715229	0.999994	0.38692
Medtr6g003920	NA	mRNA cap guanine-N7 methyltransferase	-0.175905	0.724871	-0.0356691	0.953911	0.221918	0.459378	0.168888	0.619431	0.438431	0.0160832	0.593872	8.10664e-05	0.0529296	0.999717	-0.161461	0.950396	0.0681147	0.999975	-0.24721	0.999511	0.15121	0.778853	-0.00046455	0.999502	0.172273	0.923193	0.630647	0.000226744	0.455351	0.00097521	0.683188	6.65527e-06	0.580594	9.84062e-06	0.332769	0.0829833	0.716329	6.4635e-05	0.531664	0.000434591	0.737523	0.000448413	0.0647128	0.999914	-0.186693	0.999994	-0.0531753
Medtr3g463910	NA	transmembrane protein, putative	NA	NA	NA	NA	NA	NA	NA	NA	NA	NA	NA	NA	-0.548329	NA	-0.49909	0.571509	0.147913	0.999975	-0.516846	0.999511	0.292937	0.908108	0.123524	0.975489	0.660284	0.811387	-0.227081	0.815909	0.390236	0.515049	-0.171938	0.825748	0.452406	0.35735	-0.706979	0.460086	0.382591	0.762402	0.10895	0.909379	0.933694	0.248203	NA	NA	NA	NA	NA
Medtr7g080750	NA	purine permease	-0.242941	0.392312	-0.144257	0.608757	-0.263834	0.173255	-0.456649	0.0516203	-0.325701	0.0795309	-0.884549	0.000574989	0.145085	0.986948	-0.089955	0.987625	0.0585757	0.999975	-0.152029	0.999511	-0.318069	0.137314	-0.158802	0.759801	-0.163121	0.904017	-0.658569	0.0106439	-0.794993	7.26063e-09	-1.07454	6.19674e-14	-0.809918	7.41483e-16	-1.23873	3.74018e-07	-1.08956	1.21007e-05	-1.49482	7.2114e-12	-1.38007	7.98328e-12	0.184948	0.999914	-0.0634315	0.999994	0.00609256
Medtr1g010070	NA	16S rRNA (cytosine(1402)-N(4))-methyltransferase	-0.0724519	0.890728	0.0653309	0.914023	0.0975847	0.805248	0.324175	0.137307	0.174702	0.497629	-0.00319874	0.988916	-0.00633946	0.999832	-0.171198	0.987293	0.0273168	0.999975	0.0639861	0.999511	0.133926	0.834419	0.0267581	0.984232	0.22825	0.842998	-0.0597391	0.822713	0.00539535	0.988286	0.358606	0.0247042	0.34804	0.00464756	0.430767	0.0326414	0.259705	0.145839	0.146012	0.487323	0.326668	0.172528	-0.0177917	0.999914	0.109246	0.999994	0.0775576
Medtr4g082970	NA	NADP-dependent alkenal double bond reductase	NA	NA	NA	NA	NA	NA	NA	NA	NA	NA	NA	NA	NA	NA	NA	NA	NA	NA	NA	NA	NA	NA	NA	NA	NA	NA	NA	NA	NA	NA	NA	NA	NA	NA	NA	NA	NA	NA	NA	NA	NA	NA	NA	NA	NA	NA	NA
Medtr6g005410	NA	sirohydrochlorin ferrochelatase	NA	NA	NA	NA	NA	NA	NA	NA	NA	NA	NA	NA	NA	NA	NA	NA	NA	NA	NA	NA	NA	NA	NA	NA	NA	NA	NA	NA	NA	NA	NA	NA	NA	NA	NA	NA	NA	NA	NA	NA	NA	NA	NA	NA	NA	NA	NA
Medtr6g048070	NA	hypothetical protein	0.0527104	0.95474	0.0349811	0.971167	-0.21853	0.584274	0.176276	0.68586	0.0274588	0.935023	-0.0579261	0.818911	-0.013636	0.999832	0.0677311	0.994286	0.0365529	0.999975	-0.167464	0.999511	-0.00776348	0.997071	0.155855	0.874501	-0.506796	0.849099	-0.0357054	0.911384	0.0177699	0.946695	0.175896	0.440314	-0.0386082	0.829558	-0.011513	0.965104	-0.316205	0.122909	-0.394878	0.053327	-0.246976	0.41705	-0.180177	0.999914	0.13584	0.999994	0.313857
Medtr2g009520	NA	chaperone DnaJ-domain protein	0.209594	0.466823	0.045828	0.926839	0.0682692	0.817836	0.209994	0.269886	0.146213	0.56556	0.322393	0.0247974	-0.162862	0.972458	-0.11134	0.919331	-0.0450102	0.999975	-0.113305	0.999511	-0.170111	0.545967	-0.0429298	0.967594	-0.142228	0.90003	0.144904	0.356568	0.269765	0.0304611	0.342356	0.00841129	0.433199	2.20505e-05	0.594459	2.39333e-05	0.620677	1.32171e-06	0.852677	5.61393e-06	0.266241	0.159067	-0.204738	0.999914	-0.086503	0.999994	-0.0986092
Medtr6g014170	NA	UDP-glucosyltransferase family protein	NA	NA	NA	NA	NA	NA	NA	NA	NA	NA	NA	NA	NA	NA	NA	NA	NA	NA	NA	NA	NA	NA	NA	NA	NA	NA	NA	NA	NA	NA	NA	NA	NA	NA	NA	NA	NA	NA	NA	NA	NA	NA	NA	NA	NA	NA	NA
Medtr7g052240	NA	hypothetical protein	1.28268	0.00935966	1.52059	0.232832	3.21043	0.00202332	3.60683	0.00501561	2.9633	0.00283816	4.08207	1.71004e-11	0.111029	0.995689	-0.208003	0.987293	-0.118408	0.999975	-0.0643267	0.999511	-0.330725	0.667423	0.235443	0.8869	-0.087312	0.989138	-0.475902	0.521858	0.763243	0.333335	3.782	0.000592968	5.23449	2.24368e-07	5.85107	4.5796e-06	3.76287	0.000427902	2.94516	0.0027391	2.59611	0.0369687	-0.219402	0.999914	0.763916	0.999994	-0.0504063
Medtr5g007650	NA	transmembrane protein, putative	1.31486	NA	0.949838	0.621815	-1.95923	0.0232502	-1.73233	0.209783	-0.89545	0.551302	-1.28843	0.108689	0.0508761	NA	-0.321208	0.994286	-0.20785	0.999975	0.294711	0.999511	-0.286256	0.95592	1.12478	0.739155	0.729641	0.923775	1.10031	0.377888	2.61541	0.045925	0.452292	0.816427	-0.302294	0.844049	-0.0422591	0.9853	-1.31636	0.320047	-2.20351	0.0023787	-3.99573	3.6652e-06	NA	NA	NA	NA	2.34346
Medtr6g465150	NA	zinc finger CCCH domain protein	-0.106638	0.747151	-0.235907	0.188925	-0.0182085	0.954552	-0.247801	0.0943691	-0.106925	0.476656	-0.0331001	0.790501	-0.0290026	0.999717	-0.0460366	0.994286	-0.00850024	0.999975	-0.0687286	0.999511	-0.0162774	0.981228	0.0505158	0.951463	-0.000251186	0.999734	0.16826	0.264125	0.171653	0.162702	0.194414	0.0957489	0.183386	0.0649215	0.112548	0.46609	0.13734	0.226549	0.168655	0.151231	-0.0677427	0.650014	-0.0587523	0.999914	0.00191954	0.999994	-0.153592
Medtr3g101810	NA	transcription factor	NA	NA	NA	NA	NA	NA	NA	NA	NA	NA	NA	NA	1.25854	NA	-1.06606	0.724991	0.222655	0.999975	-0.176627	0.999511	0.340598	0.899532	-0.993001	0.523561	0.327816	0.971822	-1.30449	0.297785	-1.83595	0.205971	-0.95915	0.577617	-0.339536	0.849762	-2.42474	0.532462	NA	NA	-0.562558	0.874738	-1.98147	0.354051	NA	NA	NA	NA	0.678627
Medtr1g052270	NA	hypothetical protein	-0.185709	0.768794	-0.0652496	0.935518	0.0410497	0.941299	0.148367	0.73449	0.569335	0.0276256	0.643524	0.0572969	0.338052	0.975087	0.0224186	0.999365	0.14852	0.999975	0.112437	0.999511	0.0409242	0.979784	-0.259801	0.833643	-0.200433	0.963628	0.441687	0.15014	0.469074	0.0245114	0.679668	0.0022686	0.399083	0.0719832	-0.263566	0.352677	0.244321	0.392076	-0.0239874	0.931714	-0.816678	0.00740311	-0.00108107	0.999914	-0.110048	0.999994	-0.142717
Medtr1g418545	NA	acyl-CoA-binding domain protein	0.34181	0.0807611	-0.0152089	0.979485	0.012219	0.972993	0.351765	0.116651	-0.55474	0.0874097	-1.08355	1.21277e-08	-0.0554557	0.995689	-0.120857	0.751467	0.00227071	0.999975	-0.147896	0.999511	-0.00247492	0.997898	-0.169843	0.679295	-0.0307556	0.990872	-0.409872	0.0523689	-0.671786	2.1587e-11	-1.13868	1.37303e-36	-0.606798	9.6382e-08	-0.233709	0.177811	-0.73419	4.31214e-06	-0.576728	0.00499056	0.193691	0.495741	0.162062	0.999914	-0.227464	0.999994	0.157727
Medtr7g096450	NA	regulator of Vps4 activity in the MVB pathway protein	NA	NA	NA	NA	NA	NA	NA	NA	NA	NA	NA	NA	NA	NA	NA	NA	NA	NA	NA	NA	NA	NA	NA	NA	NA	NA	NA	NA	NA	NA	NA	NA	NA	NA	NA	NA	NA	NA	NA	NA	NA	NA	NA	NA	NA	NA	NA
Medtr7g013820	NA	ABI five-binding protein	0.300311	0.0849723	0.0984152	0.870887	0.673025	0.000234496	0.306336	0.181488	-0.0992993	0.77254	-0.30041	0.106298	-0.0803244	0.995689	0.0577326	0.994286	-0.0631037	0.999975	-0.115397	0.999511	0.097887	0.890457	-0.375332	0.306051	-0.258974	0.670213	-0.342389	0.0754061	-0.506066	0.00453126	-0.557092	7.30692e-06	-0.430127	0.032402	-0.568231	0.0283028	-0.13596	0.647168	-0.616311	0.0380501	-0.935873	0.000230327	0.116968	0.999914	-0.297591	0.999994	0.241803
Medtr4g120900	NA	topless-like protein	0.10731	0.592913	0.238806	0.0915073	0.0388064	0.81762	-0.058301	0.810893	-0.0563475	0.681346	-0.239631	0.0844256	0.0505802	0.995689	0.116538	0.364927	-0.0658414	0.999975	0.035117	0.999511	-0.229848	0.0799497	-0.1246	0.830445	0.154733	0.975026	-0.020734	0.878995	0.0825442	0.317134	0.0140019	0.8724	0.0553302	0.436855	0.0156568	0.899541	0.1668	0.0439224	0.133798	0.40927	-0.200177	0.284704	-0.0330884	0.999914	-0.0293906	0.999994	-0.0101527
Medtr4g109920	NA	isoaspartyl peptidase/L-asparaginase	-0.235335	0.605166	-0.673993	2.53212e-05	0.133926	0.613259	-0.0791401	0.808933	-0.324195	0.122273	-0.0928656	0.629831	0.0819153	0.999717	-0.253616	0.948705	0.073358	0.999975	-0.0874236	0.999511	0.0481591	0.964481	0.101095	0.932275	-0.522759	0.824088	0.135771	0.583801	0.0148095	0.94758	0.22969	0.25011	-0.0778466	0.60323	-0.201044	0.277091	-0.28862	0.131866	-0.348367	0.0372565	0.0359842	0.872529	-0.0957566	0.999914	-0.015865	0.999994	0.0953714
Medtr2g018770	NA	beta-1,3-galactosyltransferase-like protein	0.143289	0.40141	-0.013772	0.967849	-0.0326798	0.865871	0.104864	0.578567	0.11661	0.412695	0.301939	0.0135397	-0.0236426	0.999832	-0.0438456	0.987625	-0.0820821	0.999975	0.0842019	0.999511	-0.0277301	0.949381	0.093911	0.811282	0.143187	0.895487	0.336062	0.00243536	0.281603	0.00450216	0.33685	8.3616e-05	0.239072	0.0222047	0.20266	0.149905	0.139534	0.249332	0.121483	0.313939	0.304362	0.00441733	-0.0291741	0.999914	-0.00849932	0.999994	0.0305054
Medtr3g048290	NA	F-box/RNI/FBD-like domain protein	0.150694	0.880756	0.197473	0.780242	0.792113	0.00269496	1.09706	0.00010654	1.24074	1.50281e-07	1.42145	2.69375e-08	0.15016	0.996733	-0.199531	0.987625	0.0289225	0.999975	-0.135068	0.999511	0.0549622	0.974793	-0.150394	0.932275	-0.233582	0.914197	0.219815	0.516592	0.318095	0.287257	0.801744	4.76018e-05	1.06401	1.17789e-08	1.81178	5.97301e-17	1.56534	1.32106e-14	2.07722	2.67197e-12	1.58111	1.96766e-06	0.19048	0.999914	-0.021349	0.999994	-0.0240368
Medtr4g026500	NA	EF-hand pair protein	0.0819476	0.903914	0.152323	0.79445	0.0147342	0.975912	-0.216987	0.575206	0.00987898	0.972873	0.163213	0.423358	0.298208	0.952281	0.0926406	0.991319	-0.0821594	0.999975	0.366902	0.999511	0.107803	0.898706	-0.52742	0.232407	0.0421447	0.99146	0.0101071	0.978277	0.0968752	0.736234	0.474817	0.011008	0.159016	0.290969	0.0238951	0.945159	0.458504	0.0194527	0.179829	0.520761	-0.513277	0.0298623	0.0573901	0.999914	-0.407759	0.999994	-0.335411
Medtr4g093835	NA	hypothetical protein	-0.0261379	0.940401	-0.0690054	0.908584	-0.272007	0.332652	-0.268478	0.275863	0.192237	0.629329	2.16099	2.09381e-14	0.388965	0.916433	0.071592	0.994286	0.211928	0.999975	0.148099	0.999511	-0.0136151	0.991593	0.222034	0.749576	-0.723016	0.684867	0.27258	0.158118	0.672025	4.74671e-08	0.724226	4.24664e-16	0.58907	0.000532285	0.923495	3.44867e-05	0.292794	0.0956952	-0.250173	0.482948	-2.0382	1.81836e-13	-0.26831	0.899684	0.0184978	0.999994	0.336465
Medtr3g023320	NA	disease resistance protein RGA1	0.0274209	0.946199	-0.124414	0.70909	-0.148212	0.503832	-0.126888	0.536408	0.0513051	0.803649	-0.530386	0.00248193	0.0172893	0.999832	0.11841	0.936124	0.0355977	0.999975	-0.217842	0.999511	-0.0321792	0.974592	-0.361064	0.2759	-0.0765406	0.98539	-0.113897	0.55317	0.0397277	0.80346	0.125119	0.271574	0.246758	0.00876123	0.505571	0.000447218	0.192376	0.266704	0.179272	0.256698	0.383035	0.0901716	0.00933909	0.999914	0.0219146	0.999994	0.221617
Medtr2g462000	NA	COBRA-like protein 2 precursor	NA	NA	NA	NA	-6.55962	0.00826257	-4.10624	0.000725678	-1.77454	2.28286e-05	-1.41542	0.000376385	NA	NA	-0.655737	NA	NA	NA	NA	NA	NA	NA	NA	NA	NA	NA	NA	NA	-0.756224	0.889181	-0.707939	0.00316656	-1.01327	1.93008e-28	-1.66762	3.52328e-10	-1.67354	7.10525e-33	-2.72455	9.95769e-45	-3.81119	7.12771e-57	NA	NA	NA	NA	NA
Medtr7g018760	NA	BED finger NBS-LRR resistance protein, putative	0.242784	NA	0.245928	0.842234	0.0707958	0.950367	-0.223156	0.80492	0.20114	0.796909	-0.384144	0.417914	0.400471	NA	-0.131732	0.994562	0.353848	0.999975	-0.176579	0.999511	0.192848	0.94881	-0.539111	0.767682	-0.956801	0.766904	-0.9541	0.154482	-0.626968	0.222139	0.0675275	0.912817	-0.341664	0.327683	0.168866	0.766621	0.305277	0.655072	-0.178552	0.738421	-1.09614	0.0239443	NA	NA	NA	NA	NA
Medtr8g432390	NA	BON1-associated-like protein	NA	NA	NA	NA	NA	NA	NA	NA	NA	NA	NA	NA	1.91326	NA	4.02467	0.243218	-0.0301495	0.999975	1.76284	0.999511	-0.620784	0.846813	0.377776	0.958949	-1.24285	0.843966	-0.257206	0.894094	0.693294	0.739521	1.33394	0.487088	-0.303217	0.721967	-1.71899	0.0738702	-0.612759	0.465116	-2.12858	0.00316814	-4.25615	1.11604e-06	NA	NA	NA	NA	NA
Medtr1g051895	NA	calcium-binding EF-hand protein	0.0126369	0.965918	-0.150713	0.349365	-0.0808674	0.524097	-0.296672	0.00891191	-0.295108	0.117824	-0.351656	0.00306519	-0.323996	0.780636	0.102697	0.980025	-0.00121151	0.999975	-0.00212224	0.999511	0.085781	0.691854	0.269716	0.224628	0.203208	0.87495	0.551409	0.00569973	0.770429	1.64304e-22	1.00853	1.32327e-34	0.769107	7.66585e-27	0.798347	3.97955e-23	0.854783	1.04376e-16	0.851394	7.97477e-06	0.621117	5.24605e-05	-0.25102	0.487892	0.045563	0.999994	0.126649
Medtr4g108030	NA	PPR containing plant-like protein	NA	NA	NA	NA	NA	NA	NA	NA	NA	NA	NA	NA	NA	NA	NA	NA	NA	NA	NA	NA	NA	NA	NA	NA	NA	NA	NA	NA	NA	NA	NA	NA	NA	NA	NA	NA	NA	NA	NA	NA	NA	NA	NA	NA	NA	NA	NA
Medtr4g104550	NA	cytochrome P450 family 71 protein	-0.130661	NA	1.11621	0.513973	-0.331162	0.762099	-1.69652	0.000107826	0.534068	0.494313	0.348093	0.567753	0.869671	NA	0.636783	0.855669	-0.293479	0.999975	-0.00206923	0.999511	1.5634	0.222648	1.57698	0.119939	2.58009	0.0270292	1.73588	0.0706389	0.818187	0.0798449	-0.0646626	0.866973	-0.314262	0.344117	-0.23738	0.591072	-0.364923	0.107375	-0.402043	0.154122	-2.53743	0.000886878	-0.570102	0.999914	0.486602	0.999994	0.554581
Medtr1g115315	NA	wuschel-related homeobox protein	0.0236285	0.939097	-0.103162	0.709664	-0.0933204	0.617186	-0.114867	0.615433	-0.485417	1.91109e-05	-0.596066	3.37009e-05	0.14979	0.954636	0.0680591	0.987625	0.00684498	0.999975	0.0367241	0.999511	0.0791584	0.796516	0.0402074	0.958176	0.075546	0.95809	-0.0576737	0.659332	0.062045	0.644117	0.38216	2.87468e-05	0.411349	0.000108321	0.378065	0.00559374	-0.0253768	0.861171	0.105909	0.412381	-0.105689	0.469524	-0.0336984	0.999914	-0.00196778	0.999994	-0.107053
Medtr3g019490	NA	S-locus lectin kinase family protein	NA	NA	NA	NA	NA	NA	NA	NA	NA	NA	NA	NA	NA	NA	NA	NA	0.606847	0.999975	NA	NA	NA	NA	NA	NA	NA	NA	0.591344	NA	0.686448	0.895688	2.15977	0.357279	0.72178	0.443056	1.15708	0.0679903	0.412935	0.29183	-0.320181	0.415562	-2.11796	2.87589e-05	NA	NA	NA	NA	NA
Medtr5g093000	NA	glycoprotein family protein	-0.177705	0.795819	0.0162248	0.987269	0.685564	0.0162976	0.607998	0.019831	1.23661	1.41625e-05	1.5523	1.30915e-10	-0.368707	NA	-0.0725225	0.994562	-0.240512	0.999975	-0.076134	0.999511	-0.0304468	0.987027	0.236191	0.83838	0.482849	0.704329	1.57395	1.22e-08	2.31345	1.31138e-30	2.18241	2.43586e-29	1.27682	7.87645e-21	0.680678	0.00792108	1.24456	1.23357e-09	0.82905	4.33517e-05	0.160866	0.616382	0.0086542	0.999914	-0.0125772	0.999994	-0.448968
Medtr4g068130	NA	F-box protein SKIP16	0.0533632	0.839628	-0.128523	0.510815	-0.0953641	0.410853	-0.164445	0.322158	-0.244581	0.073714	-0.530502	3.48962e-09	0.00618719	0.999832	-0.00714009	0.998756	-0.0129414	0.999975	0.0364547	0.999511	-0.068458	0.821545	-0.091631	0.866478	0.0823152	0.978605	-0.195113	0.05387	-0.273582	3.999e-05	-0.223908	0.00234038	-0.303306	4.57186e-05	-0.297712	0.014843	-0.475195	1.01686e-09	-0.616931	5.35634e-10	-0.510452	1.90005e-05	-0.0817451	0.999914	-0.0814961	0.999994	0.0255872
Medtr7g006210	NA	GPI-GlcNAc transferase complex, PIG-H component	-0.0833955	0.915904	-0.00871454	0.991724	0.00263775	0.99612	0.105858	0.836933	0.125694	0.702513	0.333294	0.111662	-0.0639797	0.999717	-0.122846	0.987625	-0.223288	0.999975	-0.0908559	0.999511	0.3011	0.636902	0.226676	0.788482	-0.386014	0.768943	-0.133663	0.626719	0.0772389	0.76774	-0.0798655	0.726521	0.196344	0.274888	0.454865	0.050084	0.29168	0.245332	0.102454	0.749274	0.183597	0.507833	-0.169909	0.999914	0.113608	0.999994	0.14642
Medtr7g113740	NA	signal peptidase complex subunit 3B-like protein	-0.302733	0.236959	0.0948769	0.881289	-0.0674667	0.864001	-0.254286	0.25716	0.25711	0.398726	1.0194	2.49359e-07	0.161596	0.984058	-0.131424	0.913223	-0.0135483	0.999975	0.167444	0.999511	0.148582	0.726113	0.0737217	0.948089	-0.233884	0.936432	0.338711	0.233476	0.416911	0.0118066	0.631089	1.84576e-06	0.374754	0.000112085	0.219853	0.245686	0.521766	0.000148867	0.514184	0.00358509	0.53507	0.00029521	0.0766384	0.999914	-0.0790354	0.999994	-0.102997
Medtr1g043320	NA	hypothetical protein	NA	NA	-2.30394	NA	2.05899	0.132759	-1.36638	0.693435	0.951164	0.493148	1.20789	0.368399	NA	NA	NA	NA	NA	NA	NA	NA	-1.46717	NA	-0.0246474	NA	-1.55138	0.869564	NA	NA	-0.565772	0.701521	-0.78629	0.646705	-0.59327	0.429908	-0.883417	0.516293	-1.38003	0.0047746	-2.30441	2.38138e-14	-2.34583	6.56038e-11	NA	NA	NA	NA	NA
Medtr2g072820	NA	NBS-LRR type disease resistance protein	NA	NA	-1.75449	NA	-0.504917	0.791561	1.44572	0.186542	0.18156	0.887333	-1.55782	0.0298459	NA	NA	1.83001	NA	NA	NA	-1.09801	0.999511	-1.52641	NA	0.645423	0.90614	-0.545218	0.966472	-0.617947	0.409505	-0.693339	0.46286	-1.37512	0.115242	-1.03561	0.0980799	-2.39006	0.0108469	-1.82432	0.0232768	-3.5388	0.000284564	-3.71938	0.0132359	NA	NA	NA	NA	1.6955
Medtr5g098480	NA	transmembrane protein, putative	NA	NA	NA	NA	NA	NA	NA	NA	NA	NA	NA	NA	NA	NA	NA	NA	NA	NA	NA	NA	NA	NA	NA	NA	NA	NA	NA	NA	NA	NA	NA	NA	NA	NA	NA	NA	NA	NA	NA	NA	NA	NA	NA	NA	NA	NA	NA
Medtr8g095090	NA	MACPF domain protein	0.150653	0.425968	-0.00449358	0.992144	-0.286614	0.00429412	-0.322886	0.0506272	-0.139492	0.35998	-0.34447	0.00103921	-0.028476	0.999832	0.0724921	0.979209	-0.0930323	0.999975	-0.0801429	0.999511	0.0338548	0.936114	-0.0640882	0.888973	-0.126887	0.889519	-0.155414	0.242912	-0.236983	0.0071861	-0.324041	0.000591648	-0.347226	9.85998e-09	-0.157867	0.211203	-0.50684	2.54069e-10	-0.640011	6.1215e-05	-1.01019	5.25532e-07	-0.0768199	0.999914	-0.159928	0.999994	0.148838
Medtr1g062950	NA	protein phosphatase 2A regulatory B subunit family protein	0.160435	0.486068	0.00372205	0.992692	-0.00135125	0.99612	0.0690216	0.810574	0.232649	0.268354	0.432094	0.00489391	-0.118734	0.980511	0.18079	0.846871	-0.0215043	0.999975	-0.06247	0.999511	-0.113128	0.733194	-0.163956	0.663612	0.135791	0.956415	0.104677	0.510046	0.222621	0.0495921	0.592773	5.20071e-08	0.158905	0.055295	0.334306	0.0064411	0.309984	0.00261313	0.397304	0.00323991	0.577838	1.59831e-05	-0.0174139	0.999914	-0.158132	0.999994	0.103716
Medtr8g075260	NA	TPR superfamily protein	-0.204165	0.619712	0.196291	0.491448	0.546629	0.000330096	1.11325	4.00915e-05	1.4768	9.72737e-08	2.64533	5.73619e-08	-0.232728	0.995689	-0.00729522	0.999365	0.117155	0.999975	0.107491	0.999511	-0.0270576	0.979872	0.197528	0.534432	-0.33318	0.720863	0.0962485	0.636695	0.764827	5.05573e-12	2.00923	8.89197e-68	2.46793	1.79058e-63	3.56578	4.64097e-44	2.97119	1.73752e-64	2.98201	8.96808e-30	1.42241	0.000144684	0.0810744	0.999914	0.110489	0.999994	0.0781762
Medtr3g052220	NA	transducin/WD-like repeat-protein	-0.0251709	0.948379	0.152001	0.510062	0.189919	0.249152	0.15597	0.394729	0.412086	0.00608853	0.586692	1.43372e-05	0.0341994	0.999502	0.0675719	0.987625	-0.0778047	0.999975	0.0499647	0.999511	0.115748	0.721396	0.160293	0.549071	0.0384704	0.986811	0.372461	0.00268531	0.478063	4.37015e-06	0.492269	5.86179e-07	0.464022	1.90266e-08	0.36826	0.000171531	0.483211	1.30754e-06	0.42108	0.00121859	0.137141	0.317282	0.0651312	0.999914	0.0276866	0.999994	0.00973261
Medtr1g089850	NA	synapse-associated protein, putative	0.210044	0.260335	-0.0652083	0.850803	-0.151483	0.43566	-0.255825	0.0432216	-0.0160445	0.956028	0.414913	0.00667812	0.223475	0.812153	0.0101114	0.999365	-0.0270361	0.999975	0.0867285	0.999511	-0.162854	0.531472	-0.29878	0.204595	-0.240704	0.830457	0.225497	0.165181	0.00839689	0.960767	0.432853	6.22512e-05	0.0765312	0.336444	-0.244454	0.0255291	0.0647008	0.64312	0.171904	0.17441	0.498959	7.37369e-05	-0.187356	0.999914	-0.221266	0.999994	0.0856765
Medtr8g010370	NA	hypothetical protein	0.278599	NA	-0.369987	0.694453	0.170221	0.817563	0.0703017	0.942801	-0.564457	0.199861	-0.611086	0.151123	0.425946	NA	0.0259525	0.999365	0.371402	0.999975	0.327302	0.999511	-0.0414207	0.990735	-0.230925	0.913287	0.150014	0.974041	-0.110951	0.86089	-0.564515	0.15782	-0.666872	0.165368	-0.250215	0.508789	-0.0689716	0.900578	-0.597815	0.257807	-0.736001	0.0471467	0.44487	0.34228	0.418164	0.999914	0.265288	0.999994	0.1305
Medtr5g086630	NA	LRR receptor-like kinase	NA	NA	NA	NA	NA	NA	NA	NA	NA	NA	NA	NA	NA	NA	0.35013	NA	NA	NA	0.902181	0.999511	-1.65901	NA	1.49589	NA	-2.09356	NA	0.0142719	NA	-0.756224	0.889181	-0.284297	0.944983	-1.26155	0.158442	-0.755972	0.537777	-0.665412	0.549741	-1.4129	0.00766859	-2.7913	4.15426e-05	NA	NA	NA	NA	NA
Medtr2g040010	NA	glycylpeptide N-tetradecanoyltransferase	0.166679	0.715615	0.183006	0.653957	0.228012	0.327361	0.513489	0.0194172	0.691527	0.00353019	1.41671	8.36707e-11	-0.0290809	0.999832	-0.117641	0.987625	0.0726271	0.999975	0.195028	0.999511	-0.137377	0.82795	0.083883	0.942249	0.124796	0.959364	0.664109	0.00229579	0.736317	2.27089e-07	1.01925	5.24488e-12	0.698697	6.6883e-10	0.395715	0.00838126	0.818395	1.10232e-06	0.826042	4.15332e-07	0.772237	0.000142365	-0.134653	0.999914	0.095682	0.999994	-0.0279771
Medtr0922s0020	NA	hypothetical protein	-0.0446673	0.942621	-0.0142487	0.98522	-0.0332	0.94016	-0.227374	0.498976	-0.154235	0.616434	-0.11975	0.590358	0.455627	0.66583	-0.0251868	0.997415	0.11675	0.999975	-0.159893	0.999511	-0.235732	0.630441	-0.0419487	0.974909	-0.333362	0.843432	-0.150329	0.618916	-0.161039	0.41324	-0.317412	0.0503044	-0.0734404	0.548957	0.1523	0.408744	-0.0573853	0.769244	-0.0264406	0.906267	-0.204438	0.401068	-0.136937	0.999914	0.172154	0.999994	-0.00438331
Medtr5g017070	NA	DNA polymerase	-0.622033	0.0439569	-0.384792	0.226088	0.12982	0.675658	-0.0312238	0.937859	0.811641	0.00289538	1.3144	2.6071e-06	-0.125553	0.995689	-0.17399	0.774685	-0.0487412	0.999975	-0.0878285	0.999511	-0.0761896	0.92932	-0.0574193	0.947654	0.286839	0.897188	0.865944	2.30806e-08	0.520128	0.000116355	1.24415	2.33072e-45	0.673892	2.27621e-18	0.641146	3.93905e-07	1.0725	6.58544e-15	1.41527	2.14564e-10	0.474666	0.0261963	-0.0701988	0.999914	0.0323268	0.999994	-0.429446
Medtr1g079760	NA	ammonium transporter 1 protein	-0.979975	0.0984926	-1.26546	2.7562e-06	-1.11844	0.0310273	-1.22398	1.64661e-11	-1.46178	0.000534262	-1.52299	2.15655e-09	-1.52206	NA	-1.53588	0.864947	0.777999	0.999975	1.40728	0.999511	-0.581729	0.813048	0.57965	0.880837	-0.720009	0.915207	1.62415	0.0577382	-0.471153	0.320204	-0.151927	0.554158	-0.364508	0.037511	-0.693193	0.0765253	0.321008	0.633453	-0.400297	0.397951	0.365338	0.50665	-0.545618	0.999914	-0.10618	0.999994	-1.75607
Medtr1g079763	NA	plant/MNJ8-150 protein	-0.0340176	0.982708	-0.0136113	0.991466	-0.0251137	0.971727	-0.11331	0.871133	-0.575396	0.0314752	-0.744102	0.0334574	0.0249561	NA	-0.0287137	0.999365	-0.32623	0.999975	0.519101	0.999511	-0.366479	0.822813	0.260185	0.881535	0.387022	0.932913	-0.873348	0.284786	-0.0135684	0.982559	-0.86176	0.0119365	-0.254228	0.307245	-0.299013	0.50492	-0.756988	0.0271723	0.281869	0.599638	1.1581	0.0128089	0.000955277	0.999914	0.302468	0.999994	0.00349969
Medtr1g079767	NA	nucleic acid-binding, OB-fold-like protein	-0.237746	0.706061	0.067837	0.910759	0.463556	0.0483356	0.482778	0.0455929	1.14319	7.84184e-06	1.17083	7.74557e-09	-0.118461	0.995689	0.0486234	0.994562	-0.165148	0.999975	0.139544	0.999511	0.0947732	0.90868	0.156626	0.84976	0.201854	0.914466	1.09014	2.48692e-09	1.34757	1.86924e-24	1.70361	7.20739e-32	1.16563	1.00324e-18	0.805114	0.000132458	0.760365	8.21715e-07	0.552871	0.0557243	0.248926	0.237818	-0.108697	0.999914	0.141502	0.999994	-0.249043
Medtr5g021240	NA	D-2-hydroxyglutarate dehydrogenase	0.00324135	0.99528	0.186732	0.522422	0.0287912	0.919024	0.143937	0.464142	-0.0775567	0.815294	-0.410186	0.010195	0.0739605	0.995689	0.0171489	0.997415	0.102214	0.999975	-0.0992683	0.999511	-0.0629804	0.905885	-0.209283	0.570158	-0.130553	0.936136	-0.309536	0.0352904	-0.444708	0.00546875	-0.532804	3.0555e-06	-0.395411	5.89743e-06	-0.287943	0.0329993	-0.171448	0.13687	0.0278614	0.864354	0.0626865	0.794979	0.0555976	0.999914	0.0261469	0.999994	-0.115199
Medtr8g033180	NA	1-acylglycerophosphocholine O-acyltransferase-like protein	-0.0111663	0.971874	0.00802634	0.984274	-0.107861	0.413593	-0.00610829	0.983043	0.112998	0.553841	0.435342	3.61729e-05	0.0224542	0.999832	-0.0483022	0.987625	0.00443708	0.999975	0.0431347	0.999511	0.0832067	0.805763	0.119371	0.8249	0.267907	0.816174	0.304149	0.00658661	0.105591	0.398952	0.376307	0.00010687	0.298922	5.02289e-06	0.308659	0.0101234	0.159094	0.0952892	0.190407	0.0642168	-0.0636751	0.672751	0.0464748	0.999914	-0.0474251	0.999994	0.0559036
Medtr7g066730	NA	DUF740 family protein	-0.0649964	0.864963	-0.119613	0.645533	-0.0436018	0.886299	-0.0496476	0.861201	0.0446094	0.850552	0.412621	0.0240159	-0.342451	0.461	0.00171882	0.999365	0.154177	0.999975	0.0511077	0.999511	-0.2009	0.360848	-0.111114	0.85437	-0.113859	0.957914	-0.261815	0.0448195	0.069698	0.593761	0.749581	7.33057e-14	0.709641	7.76327e-16	1.49789	7.48993e-44	1.31364	1.34807e-30	1.23205	4.6218e-16	-0.0139543	0.946995	-0.128443	0.999914	0.0230693	0.999994	-0.18616
Medtr5g027950	NA	transmembrane protein, putative	-0.0133089	NA	-1.38665	6.03281e-05	-0.439236	0.169451	-0.545679	0.161213	-1.13449	0.00157619	-1.13881	2.29451e-05	0.12897	0.998842	0.0401403	0.998684	-0.0315633	0.999975	0.300432	0.999511	0.0126121	0.99553	-0.0739775	0.964459	-1.26426	0.58459	-0.202804	0.561249	-0.642762	0.000811827	-0.67377	0.00079469	-0.485416	0.00214196	-0.769891	0.00237096	-0.79462	0.00951711	-0.849999	0.00479366	-0.775872	0.0317699	0.192682	0.999914	0.272898	0.999994	-0.35468
Medtr1g059840	NA	transcription regulation protein, putative	-0.0269304	0.942621	-0.161742	0.438218	-0.130834	0.412422	-0.211144	0.236659	-0.274729	0.0810293	-0.511489	6.241e-06	0.0154277	0.999832	-0.102543	0.943559	0.0347422	0.999975	-0.0181885	0.999511	0.0783518	0.850071	-0.0230945	0.978138	-0.0243323	0.99146	-0.350876	0.000537058	-0.366186	0.00026896	-0.417547	5.71986e-06	-0.284101	0.00299682	-0.170597	0.253042	-0.600377	3.32171e-16	-0.395271	0.000627376	0.413838	0.00246913	-0.0760092	0.999914	0.0490085	0.999994	0.127049
Medtr4g095065	NA	pentatricopeptide (PPR) repeat protein	-0.0684624	NA	0.041698	0.984086	0.117377	0.934362	0.201777	0.794727	0.445861	0.294073	0.293849	0.557195	0.624707	NA	-0.16204	0.994562	-0.156476	0.999975	0.185264	0.999511	-0.267413	0.899696	0.0214214	0.993911	0.942935	0.633737	1.64501	0.00118739	0.778115	0.0653634	1.26516	0.00128104	0.730827	0.00937076	0.548988	0.107491	0.640257	0.0915939	0.0613777	0.853616	-0.242558	0.650579	-0.139846	0.999914	-0.304557	0.999994	-0.80711
Medtr3g118290	NA	RNA polymerase sigma factor	0.016906	0.972753	-0.097517	0.74108	-0.0209768	0.946347	-0.108826	0.7933	-0.470912	0.000264305	-0.107262	0.625174	0.0891017	0.995689	0.060586	0.994286	-0.154729	0.999975	-0.0332969	0.999511	-0.0264524	0.97863	0.0247748	0.979009	-0.257284	0.707711	0.0945976	0.635966	-0.15615	0.388187	-0.582262	5.43532e-06	-0.330511	0.0473924	-0.174696	0.399279	-0.270693	0.211882	0.0658253	0.77857	0.38359	0.202579	0.169128	0.999914	0.298599	0.999994	0.0347086
Medtr7g015870	NA	substrate carrier family protein	0.0819755	0.84561	0.018659	0.979012	0.0188286	0.97243	-0.185526	0.493732	0.302742	0.234764	0.548539	0.000926898	0.284531	0.953439	0.284418	0.731853	-0.0625901	0.999975	-0.224991	0.999511	0.0172574	0.988791	-0.184477	0.766503	-0.466745	0.687777	-0.436845	0.0336927	-0.102081	0.656156	-0.270153	0.126931	-0.377054	0.02338	-0.0779339	0.776994	-0.118984	0.568557	-0.434021	0.0238962	-0.794174	0.000159346	0.0396383	0.999914	-0.150213	0.999994	0.0278658
Medtr5g047120	NA	malectin/receptor-like kinase family protein	NA	NA	NA	NA	NA	NA	NA	NA	NA	NA	NA	NA	NA	NA	NA	NA	NA	NA	NA	NA	NA	NA	NA	NA	NA	NA	NA	NA	NA	NA	NA	NA	NA	NA	NA	NA	NA	NA	NA	NA	NA	NA	NA	NA	NA	NA	NA
Medtr4g053120	NA	2Fe-2S ferredoxin superfamily protein	-0.288273	0.260112	-0.119729	0.767746	0.358746	0.0174596	0.110736	0.672984	0.994676	3.51916e-05	1.34553	2.18372e-16	-0.0834309	0.995689	0.0715422	0.987625	0.00124433	0.999975	0.117598	0.999511	0.357576	0.181395	0.713756	1.23105e-06	0.634772	0.0905477	1.32494	5.24108e-23	1.80462	3.0369e-74	2.3197	9.55815e-90	1.62757	1.13006e-102	1.06876	1.45593e-18	1.23947	1.1073e-30	0.492203	0.00418842	0.140134	0.562257	0.035092	0.999914	0.184507	0.999994	0.43503
Medtr1g093120	NA	2OG-Fe(II) oxygenase family oxidoreductase	-0.0414207	0.960442	-0.628394	0.0589399	-0.181551	0.62969	-0.450036	0.143125	-0.635721	0.000650513	-0.989001	0.000642544	-0.564451	0.799472	-0.132493	0.988296	-0.0638756	0.999975	-0.174928	0.999511	0.312121	0.463825	-0.211311	0.844012	-0.248312	0.932914	-0.587355	0.000215273	-0.540622	0.0497552	-0.32751	0.0691909	-0.0393479	0.866783	0.26636	0.400136	0.405489	0.14643	0.224352	0.411685	-0.308337	0.482978	0.0799022	0.999914	-0.124349	0.999994	0.0341821
Medtr1g049140	NA	AP2 domain transcription factor	-0.185098	0.64638	-0.144457	0.672178	-0.192279	0.354834	-0.315196	0.244242	-0.574597	0.0493871	-1.31271	4.51655e-08	0.967021	0.87465	0.223433	0.987625	-0.015033	0.999975	0.418189	0.999511	-0.715329	0.0160824	-0.868907	0.220027	0.276899	0.913141	-0.851931	0.187213	-1.1773	0.00191706	-1.16906	0.000187119	-1.05025	0.0389688	-1.48082	0.0263928	-0.983998	0.0452375	-1.58453	0.0169217	-4.49576	2.10794e-05	0.0825681	0.999914	-0.573287	0.999994	-0.62843
Medtr3g007260	NA	hypothetical protein	NA	NA	NA	NA	NA	NA	NA	NA	NA	NA	NA	NA	NA	NA	NA	NA	NA	NA	NA	NA	NA	NA	NA	NA	NA	NA	NA	NA	NA	NA	NA	NA	NA	NA	NA	NA	NA	NA	NA	NA	NA	NA	NA	NA	NA	NA	NA
Medtr4g128220	NA	syntaxin/T-SNARE family protein	0.302764	0.0385204	-0.00701989	0.991724	0.0395941	0.878468	0.475134	0.0345376	-0.318612	0.331213	-1.01031	7.14634e-05	0.137246	0.960857	0.00451154	0.999365	0.00459845	0.999975	-0.000506255	0.999511	0.122884	0.729488	0.0130963	0.989781	-0.00940115	0.996636	-0.377518	2.8607e-05	-0.647399	2.84877e-07	-0.830925	7.72618e-19	-0.40111	0.000593121	-0.340064	0.0176996	-0.799097	1.75505e-12	-0.811203	1.44509e-05	-0.300862	0.0600287	0.184576	0.999914	-0.100584	0.999994	0.308873
Medtr8g027465	NA	AP2 domain class transcription factor	0.517043	NA	-0.819251	0.246672	-0.203855	0.806233	-0.489284	0.71604	-1.22105	0.0756591	-0.370348	0.643701	-0.555898	NA	-0.00242294	0.999365	-0.101243	0.999975	0.402346	0.999511	0.0977153	0.978173	-0.38935	0.910075	-1.45076	0.499005	0.128667	0.874339	-0.341423	0.539208	-0.733822	0.202529	-0.861812	0.0364377	-0.961311	0.286159	-1.65622	0.0771903	-0.460395	0.689753	-1.47696	0.406213	NA	NA	NA	NA	NA
Medtr4g052290	NA	receptor-like kinase feronia-like protein	NA	NA	NA	NA	NA	NA	NA	NA	NA	NA	NA	NA	NA	NA	NA	NA	-0.926881	0.999975	NA	NA	-0.630264	NA	NA	NA	NA	NA	NA	NA	NA	NA	-1.6661	0.663333	-2.10948	0.112859	1.18727	0.460143	0.484494	0.669637	-1.72599	0.00411483	-4.53887	2.15522e-11	NA	NA	NA	NA	NA
Medtr4g090580	NA	NAD(P)H dehydrogenase B2	0.35324	0.343857	0.768137	0.0633272	-0.56145	0.174466	0.110748	0.859737	1.99068	1.26876e-06	1.85172	0.000722019	0.13317	0.999717	0.460818	0.705444	-0.167088	0.999975	-0.0496654	0.999511	0.138792	0.9303	-0.532697	0.60257	-0.762473	0.608988	0.292227	0.573391	1.64029	0.000607817	2.51496	1.90283e-09	1.30213	0.014912	2.24965	2.41553e-10	2.03484	2.67057e-10	0.817193	0.113377	1.91975	8.60622e-15	-0.547089	0.942459	0.0548725	0.999994	0.661893
Medtr1g114190	NA	pentatricopeptide (PPR) repeat protein, putative	0.0843594	0.934622	-0.0742669	0.950173	0.415302	0.338182	-0.119744	0.873919	-0.274573	0.30205	0.100331	0.756778	0.364577	NA	-0.0938489	0.994704	0.206128	0.999975	0.148438	0.999511	-0.136836	0.949649	0.609562	0.57014	-0.0102998	0.999473	0.90432	0.0237537	0.869074	0.00173745	0.573002	0.0494972	0.331584	0.292705	-0.465085	0.0847066	-0.251362	0.351708	0.0101839	0.970916	-0.601332	0.103329	0.0675112	0.999914	0.315212	0.999994	0.0128683
Medtr7g100860	NA	transmembrane protein, putative	NA	NA	NA	NA	NA	NA	NA	NA	NA	NA	NA	NA	NA	NA	NA	NA	NA	NA	NA	NA	NA	NA	NA	NA	NA	NA	NA	NA	NA	NA	NA	NA	0.70009	0.864052	NA	NA	3.22019	0.198115	7.25496	5.28033e-10	8.90867	3.73409e-16	NA	NA	NA	NA	NA
Medtr2g073060	NA	hypothetical protein	-0.0161801	0.977943	0.117715	0.769289	0.00812143	0.98595	-0.297186	0.353785	-0.449254	0.00492222	-0.513827	0.00683274	-0.0631559	0.999717	0.0586161	0.994562	-0.160563	0.999975	-0.145034	0.999511	0.0273312	0.980147	-0.257702	0.540071	0.0933314	0.966472	-0.0262433	0.933319	-0.303416	0.127464	-0.50081	0.0047507	-0.422653	0.000221965	-0.524055	0.0119005	-0.461517	0.00352331	-0.591573	0.00671376	0.239702	0.178189	0.0121464	0.999914	-0.0825408	0.999994	0.0648631
Medtr7g116590	NA	transcription activators protein	-0.00901097	0.974183	0.103958	0.535655	-0.0261161	0.878293	-0.124268	0.531647	0.0537572	0.765381	0.252339	0.0193518	0.0578263	0.995689	0.0113448	0.996644	-0.0271672	0.999975	0.0214541	0.999511	-0.0799339	0.796167	-0.131235	0.87722	0.166018	0.965574	-0.0715852	0.603152	-0.182494	0.0571814	0.127765	0.0853246	0.0894695	0.138307	0.0446603	0.563332	0.128686	0.116708	0.337524	0.0251541	0.448996	2.35299e-06	0.14498	0.999914	0.00713956	0.999994	0.0355361
Medtr3g053570	NA	Nodule Cysteine-Rich (NCR) secreted peptide	NA	NA	NA	NA	NA	NA	NA	NA	NA	NA	NA	NA	NA	NA	NA	NA	NA	NA	NA	NA	NA	NA	NA	NA	NA	NA	NA	NA	NA	NA	NA	NA	NA	NA	NA	NA	NA	NA	NA	NA	7.19027	9.4093e-10	NA	NA	NA	NA	NA
Medtr3g462730	NA	histone H4 domain protein	-0.245847	0.676587	-0.139529	0.826955	0.622818	0.0142834	0.520871	0.0121259	1.2268	0.000516896	2.44028	1.11664e-11	-0.253762	0.995689	-0.179433	0.984071	0.217786	0.999975	0.42958	0.999511	0.476453	0.212775	-0.17848	0.908956	-0.922346	NA	0.995507	4.67977e-07	1.22228	3.98546e-17	2.34539	1.78926e-41	1.70893	4.60082e-30	1.51341	7.08571e-05	2.04034	3.27768e-21	2.27228	5.86054e-34	1.74354	1.24012e-07	0.072827	0.999914	0.343481	0.999994	-0.532826
Medtr5g010890	NA	DUF255 family protein	NA	NA	NA	NA	NA	NA	NA	NA	NA	NA	NA	NA	NA	NA	NA	NA	NA	NA	NA	NA	NA	NA	NA	NA	NA	NA	NA	NA	NA	NA	NA	NA	NA	NA	NA	NA	NA	NA	NA	NA	NA	NA	NA	NA	NA	NA	NA
Medtr1g112920	NA	transportin-1 protein	-0.330006	0.0359553	-0.0126913	0.982487	0.0633737	0.705307	-0.053479	0.809093	0.517419	0.00967405	0.902314	6.94875e-12	0.0415098	0.995689	-0.0444911	0.992535	0.0421974	0.999975	-0.024191	0.999511	-0.171592	0.554474	-0.0835854	0.909553	0.182499	0.943064	0.422807	0.00285719	0.51763	4.96464e-09	0.754396	1.50839e-19	0.483164	1.23654e-14	0.300219	0.00284489	0.546064	7.69363e-08	0.481008	0.000934202	0.282002	0.0241533	0.000126656	0.999914	0.0144146	0.999994	-0.263914
Medtr2g025470	NA	light induced-like protein	0.273975	0.119349	0.039442	0.930979	-0.181534	0.207415	-0.0526534	0.816172	-0.556177	0.00172904	-0.965437	3.31158e-12	0.0269413	0.999717	-0.0466557	0.987625	0.0905469	0.999975	-0.088795	0.999511	0.103274	0.772092	0.10728	0.827195	-0.0941131	0.958048	-0.324689	0.0198263	-0.533502	5.84081e-07	-1.14078	7.46006e-17	-1.00275	1.64051e-15	-1.34135	2.32944e-24	-1.10338	2.60652e-21	-1.48804	9.2906e-29	-0.31283	0.0710786	0.386731	0.362782	0.0775337	0.999994	0.0562994
Medtr4g080600	NA	hypothetical protein	1.08462	NA	-0.503321	0.860624	0.4811	0.694191	0.217417	0.872095	-1.62889	0.0302303	-0.576832	0.494023	-0.394338	NA	-0.0119408	0.999365	-0.079551	0.999975	0.0637452	0.999511	-0.558283	0.858129	-0.464491	0.908956	-0.854842	0.88043	-0.907472	0.278376	-0.266171	0.698309	-1.95946	0.00538991	-1.50456	0.0238754	-1.93741	0.0372467	-0.240111	0.853608	-0.00987205	0.993064	0.370837	0.778936	NA	NA	NA	NA	0.617725
Medtr4g035820	NA	FAR1 DNA-binding domain protein	NA	NA	NA	NA	NA	NA	NA	NA	NA	NA	NA	NA	NA	NA	NA	NA	NA	NA	-1.27155	0.999511	1.27803	NA	1.91386	0.687283	2.74497	0.868022	0.19548	NA	2.69005	0.0358017	6.33345	7.88167e-08	6.11654	5.63961e-11	6.24613	5.31628e-07	5.85264	4.03569e-06	5.56005	1.5961e-05	3.47026	0.0534871	NA	NA	NA	NA	NA
Medtr2g005950	NA	PHD-finger protein	0.111585	0.874537	0.135838	0.818482	0.249986	0.502751	0.17201	0.62806	0.691035	0.00598575	0.960551	2.95569e-06	0.00748412	0.999832	-0.0324423	0.997244	0.0749814	0.999975	-0.157005	0.999511	-0.202588	0.742493	-0.0212969	0.987433	0.156315	0.954279	0.620776	0.00782864	0.421695	0.0359292	0.970459	1.07805e-07	0.720603	3.79269e-06	0.9465	6.79172e-09	0.881756	6.79746e-05	1.38695	1.87135e-12	0.475192	0.0731265	-0.00880923	0.999914	0.0721894	0.999994	-0.0713655
Medtr4g073040	NA	heavy metal transport/detoxification superfamily protein	0.65625	0.124932	1.25502	7.00381e-08	0.171769	0.729437	0.177863	0.777125	-0.0711218	0.914091	-1.31425	0.000100483	0.472423	0.992958	0.671539	0.607999	0.539784	0.999975	0.414942	0.999511	1.35765	1.63998e-13	0.828762	0.287698	0.680484	0.264322	0.728927	0.049872	0.0886228	0.884628	-0.245812	0.587296	-0.706767	0.0327689	-0.900968	0.0190058	-1.08867	0.00023708	-1.5902	2.01519e-09	-1.34985	0.00179002	1.89417	0.19663	0.221214	0.999994	1.10116
Medtr7g114570	NA	5'-3' exoribonuclease	0.120116	0.604191	-0.0938026	0.610561	0.0751862	0.603326	0.0562782	0.837689	0.118978	0.327231	-0.0854442	0.56449	0.0425944	0.995689	-0.0280027	0.994286	-0.0654128	0.999975	-0.0195334	0.999511	-0.0847576	0.813569	-0.144059	0.798434	0.164645	0.93449	-0.123355	0.260456	-0.149607	0.145966	0.203035	0.0118819	0.178668	0.0114759	0.295061	0.00349439	0.113914	0.353434	0.0254424	0.840885	0.0239011	0.88352	0.0229172	0.999914	-0.0176868	0.999994	0.0745636
Medtr8g023380	NA	ubiquitin-conjugating enzyme	0.0514841	0.842305	-0.0408769	0.902402	-0.181786	0.0721148	-0.0721909	0.739015	-0.347455	0.0417196	-0.657218	2.8711e-09	0.000736854	0.99988	0.00712708	0.998684	-0.0384882	0.999975	-0.0384998	0.999511	0.102914	0.61529	0.100569	0.786454	0.155215	0.912709	-0.147898	0.268653	-0.148182	0.176007	-0.153918	0.0696188	-0.128563	0.103941	-0.18588	0.01547	-0.425146	6.89096e-09	-0.531074	1.1373e-06	-0.0410285	0.828163	-0.00135058	0.999914	0.0398337	0.999994	0.0412084
Medtr3g466430	NA	hypothetical protein	-0.316715	NA	-2.01085	0.0602399	0.224998	0.875354	-0.274613	0.830594	0.578995	0.454862	0.222087	0.734081	0.615305	NA	-0.32887	0.994286	0.465413	0.999975	0.0484633	0.999511	-0.839495	0.741888	-0.100782	0.981242	0.203211	0.98636	-0.159355	0.903487	0.747706	0.241177	0.183827	0.779099	0.63083	0.193391	1.02814	0.233174	0.757221	0.361808	0.191516	0.768606	0.206812	0.755841	-0.252266	0.999914	0.0664068	0.999994	0.391443
Medtr3g117580	NA	tRNA-dihydrouridine synthase	-0.0235339	0.956177	0.0939338	0.791018	0.458666	0.000458657	0.354278	0.0240374	0.68766	3.79691e-07	0.363802	0.000379033	-0.0261987	0.999832	-0.0894423	0.987293	-0.0424585	0.999975	0.130535	0.999511	0.23552	0.288408	0.26687	0.244703	0.786155	0.000829431	0.971882	1.42347e-23	0.993254	1.20353e-32	1.06399	4.12444e-25	0.589362	1.37261e-12	0.580753	5.57674e-10	0.528581	4.51816e-09	0.265248	0.0229481	-0.11107	0.467504	0.183272	0.999914	0.0763619	0.999994	-0.0647526
Medtr5g084670	NA	Nodule-specific Glycine Rich Peptide	NA	NA	NA	NA	NA	NA	NA	NA	NA	NA	NA	NA	NA	NA	NA	NA	NA	NA	NA	NA	NA	NA	NA	NA	NA	NA	NA	NA	NA	NA	NA	NA	NA	NA	NA	NA	2.91605	0.269564	9.8113	3.05963e-17	11.164	3.84864e-49	NA	NA	NA	NA	NA
Medtr3g069290	NA	hypothetical protein	-0.31011	NA	-0.0900235	0.974801	-0.222677	0.894605	0.49025	0.79605	0.981847	0.279546	0.253006	0.652578	-0.64378	0.75284	0.48615	0.795845	0.425957	0.999975	0.223545	0.999511	0.80041	0.813961	0.838399	0.873012	0.100281	0.994103	0.533716	0.491143	1.05212	0.112312	0.578158	0.332292	0.086264	0.864052	-0.444152	0.572815	-0.74873	0.166553	-0.623474	0.397348	-1.5664	0.037027	NA	NA	NA	NA	0.266717
Medtr3g460770	NA	4-coumarate:CoA ligase-like protein	NA	NA	NA	NA	NA	NA	NA	NA	NA	NA	NA	NA	NA	NA	0.831024	NA	-0.661443	0.999975	0.943645	0.999511	NA	NA	2.09564	NA	1.44904	NA	-1.28413	NA	2.4022	0.504787	3.50414	0.0387044	2.8013	0.0868496	3.63411	0.124972	5.16887	0.000512127	5.76541	9.52925e-07	7.41802	2.07259e-10	NA	NA	NA	NA	NA
Medtr6g088960	NA	hypothetical protein	NA	NA	NA	NA	NA	NA	NA	NA	NA	NA	NA	NA	NA	NA	NA	NA	NA	NA	NA	NA	NA	NA	NA	NA	NA	NA	NA	NA	NA	NA	NA	NA	NA	NA	NA	NA	NA	NA	NA	NA	NA	NA	NA	NA	NA	NA	NA
Medtr2g073390	NA	pectinesterase-like protein	NA	NA	NA	NA	NA	NA	NA	NA	NA	NA	NA	NA	NA	NA	NA	NA	-1.26173	0.999975	NA	NA	NA	NA	NA	NA	NA	NA	NA	NA	NA	NA	0.437045	0.924333	NA	NA	-0.750456	0.870408	0.776891	0.870057	3.15964	0.127718	8.48881	3.77182e-14	NA	NA	NA	NA	NA
Medtr2g098420	NA	hypothetical protein	-0.0835645	0.906119	0.28787	0.541175	-0.022763	0.972993	0.228741	0.588303	1.00918	0.002464	0.341483	0.112008	0.298354	0.921945	0.0286409	0.997415	0.217138	0.999975	-0.423708	0.551871	-0.366419	0.160574	-0.708661	0.0117457	0.0264819	0.996636	-1.08416	0.00240048	-0.545815	0.0103895	0.467391	0.0268637	0.413053	0.00525206	0.621458	0.0149121	1.35409	1.62304e-14	2.93831	1.61895e-46	3.20806	1.75347e-59	-0.300232	0.999914	-0.228441	0.999994	-0.424263
Medtr7g116620	NA	transmembrane protein, putative	0.0795066	0.957117	-0.197146	0.857374	0.133072	0.907133	-0.676176	0.399438	1.11929	0.10745	0.0529734	0.94509	0.0768663	NA	0.391972	0.87582	0.523855	0.999975	0.225558	0.999511	0.680455	0.261405	0.0213844	0.990183	0.30938	0.907135	0.0568251	0.959863	-0.580856	0.3551	-0.0310191	0.947464	1.07332	0.0113855	1.07135	0.0593127	1.36593	0.0740977	2.57549	0.000314043	0.880012	0.228954	-0.320926	0.999914	-0.0256758	0.999994	-0.0411677
Medtr4g086600	NA	polyadenylate-binding protein RBP47B	0.0544109	0.7949	-0.112786	0.761203	0.0484707	0.802355	0.489893	0.0155124	0.11265	0.492732	0.119743	0.408822	0.0519644	0.999717	0.0483619	0.994286	-0.104993	0.999975	0.0760504	0.999511	0.160633	0.514974	0.206458	0.60257	0.174081	0.921235	0.0472764	0.851892	0.123384	0.490446	0.507704	1.87355e-07	0.598086	1.20395e-10	0.636515	7.83472e-09	0.121734	0.293694	-0.270438	0.143404	0.0580934	0.801019	-0.0611016	0.999914	0.0790878	0.999994	0.368485
Medtr7g015250	NA	receptor-like kinase feronia-like protein	NA	NA	NA	NA	NA	NA	NA	NA	NA	NA	NA	NA	-1.48804	NA	1.31569	NA	0.0150591	0.999975	-0.538139	0.999511	1.49079	NA	0.494978	0.961293	-1.36706	0.908083	0.591344	NA	-1.86032	0.347787	-1.0989	0.597014	-0.811232	0.107707	-0.78815	0.477267	-1.27062	0.0536554	-3.65146	0.000981512	-4.52497	6.52045e-05	NA	NA	NA	NA	NA
Medtr6g034310	NA	ABC transporter-like family-protein	0.0134068	0.984298	0.351685	0.236988	1.29311	5.12662e-13	1.35193	3.21046e-05	1.52723	5.47424e-10	1.38313	3.62008e-15	0.0292788	0.999717	0.151863	0.855549	0.0250577	0.999975	-0.170521	0.999511	-0.346623	0.221145	0.0650647	0.95485	0.347828	0.730965	0.27772	0.203372	1.10048	1.51381e-08	3.49761	2.46429e-118	4.39573	1.73688e-79	5.35941	4.6986e-103	5.13497	8.46267e-131	4.27145	5.30454e-226	3.79625	3.67757e-41	-0.127338	0.999914	0.169166	0.999994	0.326574
Medtr1g054365	NA	hypothetical protein	0.212504	NA	-0.00592192	0.996654	0.248001	0.626371	0.486184	0.334678	0.750636	0.0723921	-0.358514	0.384915	-0.490824	NA	0.194327	0.991319	0.158249	0.999975	-0.0553788	0.999511	-0.0730162	0.974148	-0.0434762	0.987433	-0.0763995	0.988645	0.26691	0.508565	0.404449	0.224561	0.725855	0.012169	0.370275	0.18311	0.430633	0.205083	0.804126	0.0283395	0.397275	0.295646	0.379022	0.430584	0.455708	0.999914	0.0273316	0.999994	-0.247521
Medtr2g007550	NA	F-box/RNI/FBD-like domain protein	-1.16732	NA	0.0880743	0.978997	-0.445677	0.817461	-0.561751	0.740362	0.487655	0.679709	-0.539209	0.603807	NA	NA	NA	NA	NA	NA	NA	NA	NA	NA	NA	NA	NA	NA	NA	NA	NA	NA	NA	NA	NA	NA	NA	NA	NA	NA	NA	NA	NA	NA	NA	NA	NA	NA	NA
Medtr8g091730	NA	F-box/LRR protein	0.156902	0.87167	-1.02524	0.0757414	-0.511601	0.427454	-0.714323	0.175437	-0.905705	0.0214146	0.0421921	0.951584	-0.120276	NA	-0.0655193	0.997415	0.114029	0.999975	0.0472135	0.999511	-0.0509963	0.988791	0.452738	0.861262	-0.507879	0.892258	0.113942	0.891034	0.0618737	0.898414	0.47534	0.242458	-0.0540887	0.864663	-0.118708	0.85869	0.201683	0.706124	-0.382855	0.462866	-0.712752	0.275654	0.486089	0.999914	0.175716	0.999994	-0.303353
Medtr1g061630	NA	pyruvate kinase family protein	-0.400796	7.04604e-05	-0.0697784	0.819484	-0.0883309	0.680612	-0.0535027	0.733729	0.692935	0.00188109	1.11438	1.63011e-12	-0.0131064	0.999832	-0.00532391	0.999365	0.0288645	0.999975	-0.0454725	0.999511	-0.0983092	0.603918	-0.128891	0.517478	0.118673	0.954279	0.161777	0.154123	0.259745	0.00102484	0.469052	6.40117e-12	0.297207	9.23889e-08	0.253431	0.00185867	0.444019	2.4095e-07	0.268292	0.168306	0.00827813	0.967515	-0.0846464	0.999914	-0.0659757	0.999994	-0.179325
Medtr3g101820	NA	elongation factor, putative	NA	NA	NA	NA	NA	NA	NA	NA	NA	NA	NA	NA	NA	NA	NA	NA	NA	NA	NA	NA	NA	NA	NA	NA	NA	NA	NA	NA	NA	NA	NA	NA	NA	NA	NA	NA	NA	NA	NA	NA	NA	NA	NA	NA	NA	NA	NA
Medtr1g054525	NA	disease resistance response protein	-0.100484	0.863975	-0.228426	0.434487	-0.44025	0.00472218	-0.575911	0.0114524	-0.584166	0.000851281	-0.675843	0.000682382	-0.0439028	0.999832	-0.167219	0.97264	-0.176285	0.999975	0.215405	0.999511	-0.372522	0.21825	-0.334367	0.590578	-0.404401	0.743141	-0.287515	0.225639	-0.106778	0.573032	-0.127243	0.562819	-0.508888	0.000894949	-0.351212	0.206498	-0.170888	0.483311	-0.129208	0.658693	0.388266	0.232136	-0.176062	0.999914	-0.196828	0.999994	-0.228683
Medtr2g064620	NA	FAD/NAD(P)-binding oxidoreductase family protein	0.23117	0.357451	0.179736	0.598264	-0.176492	0.436874	-0.197777	0.579639	-0.0343704	0.8786	-0.368258	0.00893571	-0.235871	0.980134	-0.0473012	0.994562	0.150884	0.999975	0.0252619	0.999511	0.240935	0.586936	0.017624	0.986683	0.220121	0.929475	0.528871	0.0133714	0.453741	0.00174524	0.628629	4.31296e-05	0.27816	0.00562955	0.391553	0.00449263	0.50142	0.000434391	-0.057428	0.85314	-0.501636	0.0163837	-0.0774265	0.999914	-0.0248572	0.999994	0.1026
Medtr1g059590	NA	Ras small GTPase family Ras protein, putative	0.0955594	0.756604	-0.0410904	0.916524	0.0796832	0.750968	0.030972	0.909175	0.182106	0.240935	-0.0927515	0.495795	0.100472	0.995689	-0.0745609	0.985065	0.0677112	0.999975	-0.095696	0.999511	0.105021	0.810627	0.136544	0.784693	0.23619	0.826772	0.164823	0.376774	0.15105	0.187156	0.431549	9.68545e-06	0.0985878	0.300632	0.0466299	0.777412	0.0726584	0.515262	0.240178	0.0523991	0.0190822	0.925453	0.154423	0.999914	0.147819	0.999994	0.0263156
Medtr5g046650	NA	hypothetical protein	-0.243049	0.80137	-0.219553	0.831649	0.239496	0.715321	0.786349	0.0940577	0.285789	0.697027	-0.750582	0.0411687	0.297977	NA	0.272889	0.987625	0.191271	0.999975	0.553089	0.999511	0.170491	0.922763	0.0266246	0.990463	0.041836	0.995367	0.304888	0.491666	-0.113885	0.815916	0.0858387	0.859195	-0.345999	0.300613	0.34462	0.340947	-0.563524	0.111583	-0.310537	0.402767	0.377545	0.329896	NA	NA	NA	NA	0.24439
Medtr1g100820	NA	tyrosine kinase family protein	0.111239	0.768262	0.102403	0.75373	-0.0333919	0.898878	-0.0427261	0.871104	-0.324913	0.0948073	-0.806369	1.19927e-07	0.0351414	0.999717	0.0910925	0.938722	-0.0934055	0.999975	0.101619	0.999511	-0.020301	0.980579	-0.153143	0.821764	0.271246	0.908083	-0.215963	0.157072	-0.383121	0.000247762	-0.491615	7.37446e-06	-0.382925	5.26462e-05	-0.386186	0.005202	-0.516344	1.57224e-05	-0.508206	0.000994914	0.224532	0.19199	0.0445479	0.999914	-0.107626	0.999994	0.0154635
Medtr2g062660	NA	myosin family XI heavy chain	0.098334	0.759574	-0.122202	0.682921	-0.541254	1.51967e-06	-0.513397	0.0229208	-0.661118	9.75695e-07	1.24127	1.6574e-09	-0.145032	0.995689	0.321373	0.648491	-0.0960745	0.999975	-0.110891	0.999511	-0.266224	0.06775	-0.396346	0.363752	0.18375	0.971526	-0.475027	0.034651	-0.337219	0.00439082	-0.51964	5.30896e-06	-0.464847	0.0106113	-0.839909	0.000838143	-0.66183	0.00030597	-1.34533	3.13247e-10	-1.79022	1.29088e-16	-0.0931178	0.999914	-0.203948	0.999994	-0.210609
Medtr5g024360	NA	PPR containing plant-like protein	0.186071	NA	-0.133272	0.967054	0.327419	0.831746	0.484762	0.741258	0.454943	0.528285	0.712146	0.191877	-0.0438396	NA	-0.0568398	0.999365	-0.324181	0.999975	0.0134564	0.999511	0.0377371	0.996522	1.08053	0.702164	1.31557	0.807042	0.684579	0.569238	1.84426	0.0382051	1.50538	0.0186225	0.497518	0.269738	0.337867	0.526199	0.378731	0.4518	0.724209	0.316948	-0.298507	0.683944	NA	NA	NA	NA	NA
Medtr1g110430	NA	glutamine-tRNA ligase	-0.153978	0.395445	0.0298064	0.929431	0.0810756	0.515431	-0.0407947	0.83888	0.249903	0.111635	0.216405	0.0131286	-0.0366743	0.995689	0.031437	0.994286	0.0174604	0.999975	0.00997982	0.999511	-0.041631	0.905894	-0.0204591	0.972663	0.255228	0.904017	0.204788	0.00834173	0.247184	0.00352234	0.376915	6.53695e-06	0.137711	0.00289547	0.0191233	0.856549	0.115602	0.264326	-0.0632901	0.775237	-0.742798	0.000694756	-0.0167308	0.999914	-0.0173222	0.999994	-0.169708
Medtr4g097160	NA	NADH-ubiquinone oxidoreductase 18 kDa subunit	-0.0590536	0.81714	-0.24757	0.145338	-0.28583	0.0152134	-0.158766	0.336582	0.0132506	0.954673	0.717785	3.2906e-05	-0.199051	0.585697	-0.271341	0.00308579	0.052983	0.999975	-0.146166	0.999511	0.135579	0.539721	0.0778195	0.920652	-0.634504	0.740517	-0.0888007	0.647253	-0.0386278	0.753608	0.170967	0.0609119	0.184473	0.0403044	0.282091	0.00410342	0.240098	0.0198104	0.351	0.00424602	0.940665	3.67236e-14	0.0100234	0.999914	-0.0287889	0.999994	-0.0242446
Medtr7g010750	NA	transmembrane amino acid transporter family protein	-0.31561	NA	-0.0266642	0.990041	0.568612	0.475434	0.57841	0.511404	1.80929	0.0017893	1.16523	0.0333002	0.139869	NA	0.363633	0.991319	0.2302	0.999975	-0.192752	0.999511	1.01212	0.636347	-0.173476	0.971828	0.152444	0.987186	0.97822	0.263662	1.42396	0.0207036	1.38166	0.000476765	1.5674	2.42205e-07	2.03708	4.21764e-07	1.76579	2.92776e-08	1.37979	0.000127433	0.529267	0.21291	NA	NA	NA	NA	NA
Medtr8g102140	NA	hypothetical protein	0.27136	NA	0.753645	0.387315	-0.218578	0.901372	0.68456	0.656369	0.0965883	0.936405	-1.04272	0.311992	-0.0692944	NA	-0.207872	0.987593	0.13777	0.999975	0.478905	0.999511	0.347971	0.83743	0.263828	0.916973	-0.39662	0.92103	0.283931	0.719566	-0.0652058	0.942496	0.517136	0.628946	-0.0726244	0.952559	-0.78736	0.458133	-0.07207	0.96364	-0.51153	0.586873	-2.58524	0.0857195	0.826673	0.999914	-0.0884155	0.999994	0.377865
Medtr4g118810	NA	plant integral membrane protein	-0.0102179	0.986334	0.685567	0.144445	0.00381223	0.998196	-0.128677	0.951582	1.60609	0.429061	4.78069	3.80643e-06	0.150993	0.995689	-0.0750709	0.996644	0.474179	0.999975	0.198048	0.999511	2.07924	0.0144397	0.0755968	0.989497	-0.0941302	0.995506	2.75468	NA	0.0418694	0.987649	-2.46603	0.212786	-0.264787	0.726214	0.254891	0.858919	-0.386562	0.620727	-1.43791	0.744594	-1.37255	0.774659	0.171817	0.999914	1.90683	0.999994	0.833074
Medtr5g077080	NA	aarF domain kinase	-0.0793809	0.917852	-0.194842	0.723691	0.0516194	0.936858	-0.0922378	0.853424	0.0876469	0.820848	0.244675	0.368304	-0.0589304	NA	-0.0241479	0.998756	0.136524	0.999975	0.337357	0.999511	-0.0108693	0.99557	-0.0951722	0.950166	0.230897	0.909573	0.505407	0.119749	0.337509	0.152493	0.45636	0.0542006	0.155991	0.378494	-0.0383475	0.895333	-0.00724622	0.978542	-0.142844	0.551068	-0.730133	0.0450192	-0.0198896	0.999914	0.23885	0.999994	0.0226616
Medtr4g007130	NA	acyl-CoA N-acyltransferase (NAT) superfamily protein	0.869667	NA	0.888921	0.439081	1.07804	0.260877	2.38724	0.000146382	2.81077	0.000109475	-0.0214505	0.982609	1.08431	NA	-0.0118081	0.999365	-0.413351	0.999975	-0.192099	0.999511	0.772822	0.542625	-0.0886044	0.97695	0.195855	0.972083	0.362768	0.523295	-0.456326	0.60391	-2.63378	0.00266099	0.506795	0.474333	0.856682	0.370222	0.735051	0.324909	1.25462	0.160094	-0.692154	0.475249	NA	NA	NA	NA	0.179778
Medtr7g104490	NA	F-box/LRR plant protein	0.00922817	0.988404	-0.0981176	0.82453	-0.0136933	0.972993	0.14004	0.740816	-0.209275	0.538319	-0.69479	1.99583e-05	0.0940383	0.995689	0.0418207	0.994286	-0.0562875	0.999975	-0.178866	0.999511	-0.0190251	0.985754	-0.00577097	0.996478	0.14555	0.914387	-0.207451	0.290818	-0.383362	0.0223777	-0.731763	9.19166e-10	-0.26931	0.00539921	-0.0603786	0.758583	-0.605774	0.00101389	-0.338049	0.0237861	-0.406567	0.0374882	0.12769	0.999914	0.118665	0.999994	0.123645
Medtr2g094930	NA	zinc finger, C3HC4 type (RING finger) protein	0.224409	0.450095	0.137988	0.733932	0.192619	0.478407	0.00940941	0.98176	-0.0801007	0.798548	0.0490779	0.819036	0.0264588	0.999832	-0.01722	0.999365	-0.23385	0.999975	-0.240363	0.999511	-0.456852	0.0764997	-0.610493	0.0299089	-0.543059	0.61553	-0.527013	0.0183633	-0.585908	0.00195677	-0.238196	0.256231	-0.244691	0.111312	-0.0698747	0.813301	0.123181	0.717468	0.136732	0.639682	-0.364514	0.209234	-0.182453	0.999914	-0.397726	0.999994	-0.115263
Medtr5g091090	NA	SAUR-like auxin-responsive family protein	2.24836	NA	0.308897	0.920919	0.0360645	0.982154	-0.0563697	0.968758	-0.469644	0.56649	-1.3057	0.022873	-0.746671	NA	-0.737671	0.987625	-0.348166	0.999975	0.100478	0.999511	-0.856187	0.296089	-0.693198	0.577314	-2.01057	0.0338822	-1.77375	0.00328695	-0.348459	0.429419	-2.05497	1.32957e-14	-0.952328	0.000134735	-2.02569	2.17823e-07	-1.77105	1.56922e-12	-3.29264	1.79678e-12	-3.74657	1.12518e-06	-0.549482	0.999914	-0.18564	0.999994	0.157621
Medtr7g095160	NA	hypothetical protein	0.203657	0.332136	-0.0998191	0.70418	0.0166012	0.93309	0.0725084	0.703053	-0.356274	0.0130197	-0.607611	2.12497e-07	0.0667864	0.995689	0.071561	0.957237	0.0485531	0.999975	-0.346636	0.507884	-0.136273	0.617328	-0.154456	0.755455	0.212117	0.925084	-0.373221	0.027112	-0.303906	0.00156205	-0.455546	8.44066e-07	-0.204192	0.00563807	-0.216392	0.0757375	-0.447144	0.000309398	-0.291066	0.0766439	-0.469438	9.50771e-05	0.0492175	0.999914	-0.13427	0.999994	-0.0622664
Medtr1g075320	NA	N-carbamyl-L-amino acid amidohydrolase	-0.018949	0.968347	-0.0977924	0.721992	-0.17089	0.242426	-0.0525574	0.867797	-0.293087	0.0555644	-0.560104	2.7852e-07	0.0271992	0.999832	-0.137161	0.953996	-0.141655	0.999975	-0.0873108	0.999511	0.117529	0.735489	0.0459945	0.952806	-0.14756	0.881498	-0.014246	0.94117	-0.144803	0.310808	-0.293436	0.00300495	-0.0839295	0.281972	0.102225	0.408987	-0.142439	0.399305	0.249692	0.0400834	0.54335	0.000410572	-0.0265519	0.999914	0.0225613	0.999994	-0.0495968
Medtr8g054260	NA	late nodulin	NA	NA	NA	NA	NA	NA	NA	NA	NA	NA	NA	NA	NA	NA	NA	NA	NA	NA	NA	NA	NA	NA	NA	NA	NA	NA	NA	NA	NA	NA	NA	NA	NA	NA	NA	NA	NA	NA	NA	NA	7.19446	2.22541e-09	NA	NA	NA	NA	NA
Medtr2g450720	NA	SAM domain (sterile alpha motif) protein, putative	1.1707	0.0489609	0.306949	0.56718	0.471669	0.312781	-0.486887	0.180382	0.346777	0.432185	-0.219574	0.63663	0.480836	NA	0.440602	0.987625	0.264728	0.999975	0.128181	0.999511	0.277334	0.865122	2.24231	6.70267e-11	3.53691	1.22564e-11	5.81625	2.22358e-47	6.75937	1.22787e-82	5.81721	2.42643e-97	3.95585	1.12935e-89	3.02401	5.56299e-17	1.74161	1.05569e-07	1.23363	0.00100576	-0.66798	0.103685	0.637141	0.999914	2.59592	0.208077	-0.370802
Medtr6g061850	NA	17.6 kDa class I heat shock protein	0.109226	NA	0.367389	0.845131	0.402539	0.666842	-0.653571	0.312762	-0.199951	0.813377	-0.920018	0.0914141	0.0134879	NA	-0.215924	0.994286	0.235997	0.999975	1.15329	0.999511	-0.319275	0.92411	0.559954	0.874501	-0.18414	0.987932	0.479021	0.709343	0.86919	0.203556	1.38007	0.011008	0.245244	0.528963	-0.618185	0.309034	-0.075398	0.913697	-1.09148	0.0544498	0.0670961	0.913346	NA	NA	NA	NA	NA
Medtr4g040410	NA	PPR containing plant-like protein	0.239375	NA	0.401789	0.780821	0.126963	0.924714	0.177187	0.886835	0.585313	0.305694	1.13483	0.0172326	-0.515568	NA	-0.345842	0.991186	-0.401427	0.999975	-0.772353	0.999511	0.340058	0.907061	0.956316	0.615805	0.936799	0.811387	1.75203	0.000489901	1.8034	0.000314511	1.48503	0.000870647	0.507368	0.153393	0.356495	0.536276	1.05832	0.0237125	1.03266	0.0308552	0.63338	0.230376	-0.113838	0.999914	0.709505	0.999994	NA
Medtr3g112330	NA	hypothetical protein	NA	NA	NA	NA	NA	NA	NA	NA	NA	NA	NA	NA	NA	NA	NA	NA	NA	NA	NA	NA	NA	NA	NA	NA	NA	NA	NA	NA	NA	NA	NA	NA	NA	NA	NA	NA	NA	NA	NA	NA	NA	NA	NA	NA	NA	NA	NA
Medtr3g094740	NA	ABC transporter-like protein	-0.189999	0.427625	-0.0128054	0.971918	-0.0499846	0.817563	-0.079742	0.837705	-0.261905	0.107602	-0.729454	0.000151547	0.00675134	0.999832	-0.016743	0.997415	0.0884213	0.999975	0.246202	0.999511	-0.0921164	0.897506	-0.42942	0.0910187	-0.0505353	0.991497	-0.417025	0.0288084	-0.38339	0.144694	-0.483689	1.17235e-05	-0.628289	7.71543e-06	-0.769244	0.00302866	-0.496583	0.0109931	-0.435471	0.00602431	-0.417583	0.187634	-0.151933	0.999914	-0.0946439	0.999994	-0.11325
Medtr4g073950	NA	disease resistance-responsive, dirigent domain protein	3.22516	8.2182e-05	2.21364	0.103375	-0.8468	0.101797	-1.03758	0.443297	-0.548002	0.0425507	0.666008	0.151913	-0.156235	0.995689	-0.44923	0.987625	-0.0739852	0.999975	-0.0532395	0.999511	-0.360045	0.922923	0.689975	0.870321	-1.28629	0.648823	-0.477885	0.731912	0.0753914	0.947709	-1.02724	0.0464919	-0.925742	0.0301335	-0.720895	0.0368315	-0.513075	0.0015796	-0.352293	0.157756	0.30828	0.133989	-0.33444	0.999914	0.122107	0.999994	-0.840465
Medtr8g095500	NA	group IIB intron splicing facilitator CRS2	-0.0567108	0.915881	-0.254406	0.518508	-0.244042	0.280063	-0.254439	0.326855	-0.0848575	0.781452	-0.388035	0.0220405	-0.00759981	0.999832	-0.000411459	0.999365	0.230092	0.999975	-0.128247	0.999511	0.117525	0.851668	0.027949	0.979352	-0.40321	0.78842	-0.477023	0.0342254	-0.367076	0.0770208	-0.230365	0.144599	-0.172169	0.156427	-0.204578	0.192275	-0.229687	0.24278	-0.324724	0.0655771	0.566741	0.000258417	-0.0375451	0.999914	-0.0434575	0.999994	0.0275397
Medtr5g063460	NA	Nodule Cysteine-Rich (NCR) secreted peptide	NA	NA	NA	NA	NA	NA	NA	NA	NA	NA	NA	NA	NA	NA	NA	NA	NA	NA	NA	NA	NA	NA	NA	NA	NA	NA	NA	NA	NA	NA	NA	NA	NA	NA	NA	NA	NA	NA	-0.608348	0.893131	12.7808	1.45327e-33	NA	NA	NA	NA	NA
Medtr2g101720	NA	homeobox leucine zipper protein	-0.120659	0.880724	-0.153727	0.894721	-0.14998	0.635478	0.28327	0.525973	-0.684317	0.00547333	-0.736208	0.0037446	-0.453173	0.94491	0.206612	0.477867	-0.0874282	0.999975	-0.121459	0.999511	-0.655227	6.45602e-09	-0.334358	0.610066	-0.373874	0.856147	-0.189752	0.5767	-0.398348	0.0766459	-0.233888	0.186751	-0.168258	0.318636	0.719852	0.0237007	0.619578	0.00895644	0.5891	0.107429	-0.53343	0.12717	-0.0940764	0.999914	-0.0511266	0.999994	-0.433413
Medtr4g076520	NA	isochorismate synthase	-0.156198	0.767261	0.104696	0.877974	0.0467044	0.925318	0.0151494	0.981493	-0.985045	9.69476e-06	-1.02704	0.00400335	0.137363	0.995689	-0.414362	0.800896	0.0973692	0.999975	0.165389	0.999511	0.335819	0.685846	-0.085832	0.965634	-0.210656	0.95809	-0.611782	0.229437	-0.864201	0.0633961	-1.32569	2.0465e-07	-0.975845	0.00164748	-0.969553	0.0636009	-1.35628	7.37809e-05	-2.36438	8.75252e-07	-2.10192	0.000531585	0.243902	0.999914	-0.14453	0.999994	0.156864
Medtr1g011710	NA	pre-mRNA splicing factor-like protein	0.0783792	NA	-0.495415	0.648792	-0.0903868	0.95303	0.0056591	0.997476	0.36286	0.674387	-0.899153	0.169955	0.183633	NA	-0.593542	0.985114	-0.558504	0.999975	-0.373228	0.999511	-0.277567	0.957479	-0.184242	0.973176	-0.0302721	0.998328	0.191779	0.819669	-0.959909	0.224022	0.13943	0.848635	-0.118344	0.851016	0.154391	0.828346	-0.586937	0.299543	0.389654	0.47971	0.557013	0.251959	NA	NA	NA	NA	NA
Medtr5g049230	NA	LAG1 longevity assurance-like protein	0.0302348	0.916291	0.25945	0.084936	-0.164798	0.19542	-0.162503	0.373743	-0.0240437	0.918459	0.104326	0.490073	0.175292	0.902591	-0.0730448	0.956218	0.0395665	0.999975	-0.160155	0.999511	0.0124185	0.98266	-0.0462117	0.955665	-0.145855	0.919645	-0.340701	0.161584	-0.199824	0.0970582	-0.430676	3.49029e-06	-0.318637	2.11714e-07	-0.485275	6.70042e-09	-0.350375	0.00241499	-0.396626	0.0130793	-0.59104	0.00128869	0.0681976	0.999914	0.0245675	0.999994	0.085576
Medtr3g027870	NA	tRNA/rRNA methyltransferase SpoU family protein	0.167357	0.823298	-0.340003	0.477447	0.203434	0.625631	0.013471	0.977891	0.328355	0.235671	0.365397	0.179669	0.141121	NA	-0.310342	0.93329	-0.101827	0.999975	0.509634	0.999511	0.19639	0.849028	0.152613	0.911939	-0.251137	0.89751	0.657884	0.0239481	0.529864	0.0142491	0.542247	0.00956104	0.342615	0.0643293	0.413031	0.0664532	0.119542	0.728975	0.204219	0.445099	0.559195	0.163196	-0.11971	0.999914	0.13136	0.999994	-0.0228705
Medtr4g071550	NA	signal recognition particle receptor subunit beta	-0.0618	0.846205	-0.1072	0.753041	-0.0538084	0.778142	-0.0919166	0.647358	0.18183	0.360352	0.67338	5.05507e-06	0.103725	0.994126	0.020043	0.995334	-0.0343215	0.999975	0.12777	0.999511	0.0318822	0.951452	0.0749991	0.909553	-0.433002	0.82817	0.0675945	0.722619	0.218955	0.0138885	0.348347	0.00298756	0.306569	7.1852e-05	0.230679	0.0691458	0.373039	0.00698707	0.499775	8.26557e-05	0.784469	2.48637e-10	0.0226813	0.999914	-0.0589837	0.999994	-0.063005
Medtr2g435250	NA	cytochrome C oxidase biogenesis Cmc1-like protein	0.1153	0.903693	0.0352941	0.974473	-0.164449	0.757729	-0.32319	0.465508	-0.122291	0.749824	-0.269113	0.350671	-0.12225	0.995689	0.284583	0.904928	-0.257166	0.999975	-0.319562	0.999511	-0.322671	0.750827	0.239175	0.844319	-0.273662	0.916932	-0.286208	0.464824	-0.0372289	0.916105	-0.175522	0.589022	-0.0657122	0.784369	-0.0791516	0.817833	-0.45888	0.174233	-0.666537	0.0662448	0.272773	0.35159	-0.224316	0.999914	0.0535686	0.999994	-0.117378
Medtr5g024983	NA	transmembrane protein, putative	NA	NA	NA	NA	NA	NA	NA	NA	NA	NA	NA	NA	NA	NA	NA	NA	NA	NA	NA	NA	NA	NA	NA	NA	NA	NA	NA	NA	NA	NA	NA	NA	NA	NA	NA	NA	NA	NA	NA	NA	NA	NA	NA	NA	NA	NA	NA
Medtr2g102267	NA	coatomer subunit beta-like protein	2.43702	NA	3.28987	0.139609	3.65117	NA	-0.337444	0.955678	2.26028	0.383766	1.13889	0.814001	-1.29469	NA	1.31398	NA	-0.926881	0.999975	1.05606	0.999511	-0.821357	NA	-0.588414	0.972122	4.78538	NA	0.0142716	NA	0.686448	0.895688	0.890438	0.472887	-1.51209	0.217614	-0.143829	0.961061	-1.5028	0.254921	-1.54889	0.0250259	-3.45183	3.30062e-13	4.69748	0.0291076	0.0639122	NA	1.57225
Medtr1g017000	NA	myb transcription factor	-1.42896	NA	-2.68117	NA	-0.305384	0.905953	-1.08157	0.182714	-0.365273	0.667678	-0.740175	0.221492	0.01811	NA	0.0700502	0.994704	-0.000560548	0.999975	0.272731	0.999511	-0.0639515	0.982824	0.318876	0.900994	0.181924	0.978386	0.35938	0.439321	0.0418605	0.930466	-0.279917	0.258394	0.45206	0.015326	0.608216	0.114896	0.546918	0.119483	1.19717	6.49923e-05	-1.37881	0.0224273	-0.250035	0.999914	0.0936707	0.999994	-0.469564
Medtr2g011340	NA	G-type lectin S-receptor-like Serine/Threonine-kinase	NA	NA	NA	NA	NA	NA	NA	NA	NA	NA	NA	NA	1.38249	NA	-1.25423	NA	0.969128	0.999975	-0.756615	0.999511	0.573516	NA	0.921061	0.923839	-0.634687	0.972424	-1.63678	0.307079	-0.756342	0.624052	-0.689033	0.697377	-0.169068	0.818919	-0.599707	0.590665	-0.420585	0.646871	-1.13302	0.0914911	-3.64753	5.32396e-10	NA	NA	NA	NA	NA
Medtr5g059200	NA	pathogenesis-related thaumatin family protein	0.742466	0.00658507	-0.325282	0.608402	-0.0489604	0.936033	0.332053	0.429494	-0.792044	0.00914827	-0.696657	0.000720743	-0.184948	0.954552	-0.203635	0.931734	-0.023061	0.999975	-0.100654	0.999511	-0.00801756	0.994909	-0.168802	0.798325	-0.332118	0.656618	-0.414403	0.118168	-0.137915	0.458917	-1.0289	8.53582e-15	-0.636441	8.54735e-07	-1.69215	5.47542e-09	-0.0768483	0.778642	-0.458176	0.0454186	-0.406995	0.137119	-0.0648957	0.999914	0.131837	0.999994	0.17145
Medtr3g111020	NA	MATE efflux family protein	-1.87095	NA	-0.316932	0.821579	-0.259443	0.761914	-0.412977	0.739269	0.0253945	0.978837	0.703412	0.435652	0.0238598	NA	0.279389	0.994286	-0.571031	0.999975	0.372562	0.999511	0.944855	0.457598	0.185105	0.958243	0.549683	0.87826	-1.24027	0.0381682	-0.813892	0.374461	-1.29881	0.297748	-0.765484	0.262289	-3.22213	0.0179798	-1.38212	0.364175	-1.85956	0.0606014	0.876284	0.0513358	NA	NA	NA	NA	-0.89898
Medtr4g099510	NA	glycerolipase A1	0.240265	0.488496	0.106811	0.887935	-0.667513	0.0953005	-1.41582	0.000836169	-0.552858	0.190063	-0.757358	0.10515	0.280176	0.995689	0.172626	0.994286	-0.193498	0.999975	0.909428	0.999511	0.697984	0.740683	1.16861	0.469631	0.501941	0.953652	-0.179834	0.902526	0.26543	0.716348	-1.33207	0.0737084	-1.3043	0.000695069	-0.492157	0.619421	-1.5549	0.0224782	-1.79767	0.00398078	-3.51523	1.15843e-10	0.279645	0.999914	-1.55214	0.999994	0.723062
Medtr7g112620	NA	epoxide hydrolase	1.18458	NA	1.30395	0.212139	0.379875	NA	0.644625	0.738528	-0.119792	0.93264	-0.64836	0.695609	NA	NA	NA	NA	NA	NA	NA	NA	NA	NA	NA	NA	NA	NA	NA	NA	NA	NA	NA	NA	NA	NA	NA	NA	NA	NA	NA	NA	NA	NA	NA	NA	NA	NA	NA
Medtr7g093860	NA	hypothetical protein	NA	NA	NA	NA	NA	NA	NA	NA	NA	NA	NA	NA	NA	NA	NA	NA	NA	NA	NA	NA	NA	NA	NA	NA	NA	NA	NA	NA	NA	NA	NA	NA	NA	NA	NA	NA	NA	NA	NA	NA	NA	NA	NA	NA	NA	NA	NA
Medtr4g127370	NA	alpha-L-fucosidase	0.139122	0.608915	-0.151219	0.710265	-0.0831113	0.806896	0.0756478	0.813817	-0.703328	0.00112122	-0.453548	0.00159869	0.160122	0.969559	-0.101123	0.985114	-0.0670414	0.999975	-0.0575951	0.999511	-0.0188067	0.978447	-0.0971124	0.865676	-0.716759	0.0880833	-0.425025	0.00657672	-0.386907	0.0314685	-0.466738	8.17476e-05	-0.416167	0.000647687	-0.625608	0.000293077	-0.476613	0.00165472	-0.665269	0.00204242	-0.449742	0.264434	-0.0959888	0.999914	-0.00242097	0.999994	0.254283
Medtr8g076210	NA	serine carboxypeptidase S28 family protein	-0.0811264	0.785944	0.170552	0.37039	-0.142439	0.45705	-0.0333009	0.934169	-0.197826	0.27919	-0.388702	0.00737324	0.00173969	0.999832	0.0166047	0.994704	-0.0354443	0.999975	-0.112344	0.999511	-0.187882	0.188563	-0.135508	0.625822	-0.183035	0.851336	-0.326251	0.000374489	-0.523394	3.94884e-07	-0.745918	1.79666e-22	-0.448051	3.6183e-13	-0.130508	0.3056	-0.385181	3.80185e-06	-0.209711	0.165306	-0.513268	0.00782251	-0.0540202	0.999914	-0.0520299	0.999994	-0.0691753
Medtr0069s0050	NA	hypothetical protein	NA	NA	NA	NA	NA	NA	NA	NA	NA	NA	NA	NA	NA	NA	NA	NA	NA	NA	NA	NA	NA	NA	NA	NA	NA	NA	NA	NA	NA	NA	NA	NA	NA	NA	NA	NA	NA	NA	NA	NA	NA	NA	NA	NA	NA	NA	NA
Medtr5g470730	NA	cytochrome P450 family 71 protein	NA	NA	NA	NA	NA	NA	NA	NA	NA	NA	NA	NA	NA	NA	NA	NA	NA	NA	NA	NA	NA	NA	NA	NA	NA	NA	NA	NA	NA	NA	NA	NA	NA	NA	NA	NA	NA	NA	NA	NA	NA	NA	NA	NA	NA	NA	NA
Medtr6g036750	NA	hypothetical protein	-0.650384	0.0505028	-0.0683731	0.930979	0.084307	0.892526	-0.0860887	0.866066	0.410008	0.0990083	0.908739	1.90992e-05	-0.101246	0.995689	0.22443	0.954148	0.10008	0.999975	-0.284038	0.999511	0.316221	0.541074	0.461057	0.252588	0.592705	0.395745	1.25682	4.18264e-09	1.30323	3.70091e-12	0.93601	6.90909e-09	0.712787	2.59118e-06	0.200348	0.304111	0.652503	0.000460231	0.443603	0.0144134	-0.466949	0.163148	0.0882426	0.999914	0.520374	0.999994	0.0652521
Medtr2g011690	NA	wound-responsive family protein	0.189275	NA	0.388766	0.753297	0.188138	0.748675	0.417098	0.447963	-0.21276	0.782002	-0.727448	0.133204	0.00351676	NA	0.202439	0.974786	0.155195	0.999975	0.0276133	0.999511	0.226558	0.881306	0.0425756	0.984232	-0.721199	0.281328	-0.704843	0.0714806	0.069381	0.867889	-1.50333	0.000123162	-0.668926	0.106146	-0.73833	0.233982	-1.03559	0.00344281	-1.45748	0.0255386	2.45593	2.99062e-12	0.754327	0.523512	0.0199543	0.999994	0.617701
Medtr5g069070	NA	DUF3883 domain protein	-0.147467	NA	0.07842	0.946196	-0.0677253	0.924688	-0.230283	0.704326	-0.24211	0.552291	-0.516651	0.0834486	0.115162	NA	-0.51899	0.919477	-0.382331	0.999975	0.529527	0.999511	-0.292401	0.896153	-0.076858	0.979328	-0.0442878	0.995506	-0.211904	0.662157	-0.275016	0.491687	0.274242	0.399747	0.0649509	0.808389	0.0682841	0.83704	0.0145201	0.963035	0.111839	0.703116	0.222984	0.517852	-0.202521	0.999914	0.035834	0.999994	0.129512
Medtr5g027180	NA	transmembrane 45B-like protein	-0.148402	0.708884	0.0490042	0.926839	-0.488784	0.0133393	-0.740499	3.41843e-05	0.146055	0.576728	0.334665	0.213799	0.159396	0.989854	0.060749	0.994286	0.235641	0.999975	-0.224187	0.999511	0.289422	0.339032	0.305953	0.291331	0.383047	0.453295	0.429844	0.06604	0.0114295	0.962302	-0.256655	0.174209	-0.565654	2.61922e-08	-0.475216	0.00722464	-0.552817	0.000759777	-0.516678	0.0068955	-0.236614	0.10873	0.0622977	0.999914	0.00842423	0.999994	0.119892
Medtr2g027010	NA	tRNA (guanine(37)-N(1))-methyltransferase	0.162502	0.629426	0.13209	0.664565	0.279281	0.0704642	0.340598	0.0919588	0.721862	0.000230728	0.905964	2.16253e-09	0.0597582	0.997419	0.017907	0.997415	-0.0332663	0.999975	0.00140565	0.999511	0.0910581	0.844229	0.0758739	0.943945	0.168686	0.943831	0.799978	3.79785e-07	1.07224	1.27469e-23	1.1069	2.63598e-22	0.69785	9.98903e-12	0.620829	0.0145123	0.758531	2.36321e-08	0.78722	3.89978e-12	0.411636	0.0207001	-0.0774842	0.999914	-0.0708671	0.999994	-0.0250752
Medtr3g115300	NA	hypothetical protein	0.0444696	0.960777	-0.204107	0.700523	0.56845	0.00447505	0.938094	0.010317	1.32881	1.85832e-05	2.59809	1.20411e-09	-0.535933	NA	-0.0994783	0.994286	0.220403	0.865673	0.12046	0.999511	-0.00825753	0.997071	0.203094	0.82403	-0.506216	0.903724	0.131668	0.694524	1.31478	1.29981e-17	2.16698	2.73657e-39	2.46598	1.57118e-51	3.08552	4.72873e-17	2.7744	8.58515e-26	2.63314	7.40029e-25	1.00225	0.00320044	0.13644	0.999914	-0.268863	0.999994	0.0279976
Medtr2g080130	NA	S-adenosylmethionine-dependent methyltransferase, putative	0.0964455	0.816875	-0.399664	0.035208	-0.0992948	0.737716	-0.222667	0.624645	-0.324721	0.13412	-0.386509	0.0142907	0.229417	0.992958	0.0425352	0.996644	0.175809	0.999975	-0.0352538	0.999511	0.260409	0.672147	0.459881	0.144483	0.390403	0.707711	0.17711	0.538985	0.705078	2.59059e-07	1.44226	1.6307e-16	0.849461	7.06932e-16	0.479978	0.0148307	0.100709	0.536255	0.388488	0.01082	0.471393	0.0115467	-0.0166747	0.999914	0.248522	0.999994	0.575284
Medtr8g088800	NA	kinetochore Nuf2-like protein	-0.098075	0.815043	-0.0219926	0.984243	0.173396	0.792156	0.450248	0.314276	0.142671	0.718142	0.748304	0.00408278	0.573111	0.448886	0.168905	0.987625	0.51464	0.999975	-0.0307552	0.999511	0.174939	0.875664	0.240285	0.860755	0.359859	0.909061	0.596029	0.0752791	0.668826	0.0145714	0.632099	0.00818825	0.294517	0.140439	0.335724	0.291481	0.645394	0.0152098	0.805421	0.00179626	0.725983	0.0188964	0.418108	0.999914	-0.152556	0.999994	0.252521
Medtr3g058500	NA	bromo adjacent-like domain protein	0.137449	0.578273	-0.0654465	0.84317	-0.00821455	0.972982	0.0351003	0.880496	0.0591084	0.728338	-0.213057	0.0348832	0.10235	0.988349	-0.0199711	0.996644	-0.117485	0.999975	-0.125973	0.999511	-0.0119285	0.985746	-0.10299	0.897777	0.151565	0.968866	-0.133322	0.196566	-0.275573	0.00160907	0.0760909	0.459116	-0.0233131	0.756504	0.272964	0.00105453	0.253715	0.00767619	0.314804	0.0127479	0.286389	0.00772191	-0.000253447	0.999914	-0.103625	0.999994	-0.0477544
Medtr1g034450	NA	pyridine nucleotide-disulfide oxidoreductase domain protein	-0.457253	NA	0.0998542	0.943057	-0.492293	0.307627	-0.401367	0.447519	-0.99793	0.000177449	-1.48735	6.69325e-06	0.275623	NA	0.469013	0.855669	0.159522	0.999975	0.243119	0.999511	-0.000957743	0.999434	0.129127	0.956832	0.151966	0.982034	0.0172183	0.978244	0.13148	0.719473	0.09413	0.816022	0.114369	0.641703	0.681138	0.0215783	0.307452	0.297268	0.423671	0.16479	0.66923	0.0195142	-0.139986	0.999914	0.0128289	0.999994	0.0481435
Medtr3g012250	NA	disease resistance protein (CC-NBS-LRR class) family protein	-3.29822	NA	-0.372278	0.842574	-1.05324	0.0501151	-1.52176	9.77526e-09	0.137588	0.717959	-0.296932	0.496153	0.696001	NA	-0.131108	0.999365	-1.59467	0.999975	-0.700696	0.999511	0.277096	0.923615	0.271708	0.911185	-0.0936265	0.986811	0.690404	0.200318	-0.0231512	0.975264	-0.233073	0.529739	-0.348105	0.241101	-0.357758	0.352804	-0.342452	0.251695	-1.52025	1.76354e-05	-2.67498	1.47745e-22	0.124864	0.999914	0.120457	0.999994	0.314126
Medtr1g492690	NA	hypothetical protein	1.18722	NA	1.10971	0.296294	1.85089	0.150755	1.6314	0.381399	-1.10651	0.241797	1.47617	0.460941	-0.101284	NA	-0.0531492	0.997415	0.0486946	0.999975	-0.237972	0.999511	0.0244309	0.994909	0.466249	0.868607	0.0401544	0.996636	-0.342734	0.878134	-0.0379795	0.984993	-0.685898	0.583839	0.0727543	0.936475	3.79188	0.033245	0.35443	0.762493	2.17425	0.0284367	2.13534	0.135356	NA	NA	NA	NA	NA
Medtr7g106850	NA	glycosyltransferase family 1 protein	0.711888	NA	-0.000505689	0.999629	0.390423	0.594821	0.401479	0.523738	-0.254206	0.679885	-1.63632	0.000363761	1.0781	NA	0.101967	0.994704	0.224376	0.999975	0.080452	0.999511	0.14185	0.962523	0.143772	0.970163	-0.875495	0.632659	-0.335253	0.542452	-0.233594	0.657054	-0.128301	0.767701	0.306341	0.346507	0.624318	0.189733	-0.0890545	0.852349	0.610559	0.0882804	0.875121	0.0954813	0.0455174	0.999914	-0.142813	0.999994	0.282814
Medtr4g102530	NA	MADS-box transcription factor	-0.469919	0.110865	-0.0714667	0.909645	-0.0545353	0.912587	-0.219155	0.487889	0.254728	0.308776	0.673601	0.0022063	0.318254	0.484804	-0.0657616	0.987625	-0.0215912	0.999975	0.163632	0.999511	0.0782498	0.881306	0.00497751	0.996965	-0.147742	0.964436	-0.38523	0.0397868	-0.362342	0.113018	-0.572743	0.00014504	-0.411592	0.01634	-0.336433	0.100745	-0.0790942	0.695916	0.247521	0.189792	0.386187	0.0916464	0.17312	0.999914	0.0476694	0.999994	-0.0326348
Medtr3g105550	NA	3-ketoacyl-CoA synthase-like protein	0.854275	NA	-0.487932	0.648792	0.0910373	0.926837	0.404957	0.655032	-0.432899	0.369012	-1.1623	0.0048025	0.201404	NA	-0.649779	0.871659	0.75925	0.999975	-0.779673	0.999511	0.902244	0.460578	0.0694674	0.982689	0.0678896	0.990872	-0.633606	0.104945	-0.394888	0.421462	-0.364475	0.433252	-0.75422	0.0109468	-0.320201	0.559972	-0.689835	0.109798	-1.25451	0.00172073	-1.34742	0.0056056	0.415606	0.999914	-0.313408	0.999994	0.480693
Medtr6g064980	NA	(3S)-linalool/(E)-nerolidol/(E,E)-geranyl linalool synthase	NA	NA	NA	NA	NA	NA	NA	NA	NA	NA	NA	NA	0.875066	NA	0.665856	0.947093	2.57464	0.999975	-0.499027	0.999511	0.335807	NA	-0.0246461	NA	-1.13145	NA	-2.17787	NA	1.28615	0.703865	-1.00563	0.825053	-1.92145	0.359691	0.773613	0.872775	-0.517646	0.836364	0.571616	0.834624	1.16061	0.666584	NA	NA	NA	NA	NA
Medtr5g092010	NA	snRNP Sm family protein	-0.391963	0.156209	-0.158573	0.608757	0.612197	0.0017429	0.327163	0.0767797	0.966278	0.000159163	1.36276	1.21562e-13	-0.320367	0.804432	-0.301621	0.741297	-0.0343807	0.999975	0.117053	0.999511	0.294119	0.50027	0.672411	0.0435968	0.626593	0.464559	1.35616	3.74109e-10	1.70757	3.84249e-55	1.97189	1.47399e-66	1.55529	3.01119e-39	1.12431	2.21952e-12	1.32837	1.31184e-22	1.25732	1.3989e-23	0.820417	6.51449e-05	-0.129368	0.999914	0.254763	0.999994	-0.186671
Medtr3g111680	NA	brassinazole-resistant 1 protein	0.400691	0.0894694	0.114648	0.72908	-0.0395463	0.886299	0.414885	0.024058	-0.116734	0.646832	-0.55352	0.000728404	0.224248	0.902591	-0.0655454	0.990437	-0.165548	0.999975	0.0504507	0.999511	0.119272	0.748147	0.2936	0.570154	0.277511	0.808492	-0.044695	0.882207	-0.323807	0.0460041	-0.18181	0.13874	-0.0729429	0.588317	0.106287	0.563425	-0.0805423	0.66432	-0.154692	0.504908	0.157113	0.527083	0.297565	0.999914	0.0401264	0.999994	0.124558
Medtr3g109420	NA	2-on-2 hemoglobin	NA	NA	NA	NA	NA	NA	NA	NA	NA	NA	NA	NA	-0.746671	NA	-0.130761	NA	-0.236497	0.999975	0.433162	0.999511	1.53748	0.50316	-0.000664553	0.999833	0.122504	0.991497	-0.282178	0.792441	-0.855111	0.460937	-0.473694	0.599207	-0.774094	0.18031	0.384558	0.677006	-0.0865714	0.887854	0.776281	0.118637	3.58613	2.08828e-34	NA	NA	NA	NA	NA
Medtr4g070600	NA	ribosomal protein S25	-0.216567	0.245331	-0.0626897	0.895524	0.557024	9.84743e-09	0.357548	0.0432415	1.17324	8.93853e-08	1.54981	3.21287e-13	-0.143617	0.959877	-0.0191139	0.994562	-0.0883282	0.999975	0.183344	0.558949	0.229677	0.0357647	0.295957	0.207601	0.0781597	0.98539	0.926925	1.16413e-19	1.20363	9.47632e-65	1.86155	4.04006e-82	1.22975	4.1202e-53	0.977126	6.18345e-16	1.16149	6.77698e-33	0.839005	2.50677e-15	0.285193	0.141655	0.0407094	0.999914	0.14619	0.999994	-0.0533372
Medtr8g105260	NA	ankyrin repeat plant-like protein	0.112407	0.666595	-0.100546	0.827232	-0.0317062	0.870552	0.0334444	0.884485	-0.426632	0.00379194	-0.936883	5.30978e-11	0.0196138	0.999832	0.0773319	0.93504	0.0391645	0.999975	-0.0384097	0.999511	-0.0657741	0.888319	-0.138363	0.728943	-0.280051	0.682645	-0.652337	1.01584e-08	-0.648685	2.1395e-15	-0.841251	1.83426e-19	-0.487774	1.61115e-13	-0.626361	2.84584e-05	-0.845083	5.3957e-13	-0.964468	2.03746e-13	-1.2776	1.2829e-13	-0.169435	0.999914	-0.0556822	0.999994	0.00360004
Medtr0785s0010	NA	actin cross-linking protein	NA	NA	NA	NA	NA	NA	NA	NA	NA	NA	NA	NA	NA	NA	NA	NA	NA	NA	NA	NA	NA	NA	NA	NA	NA	NA	NA	NA	NA	NA	NA	NA	NA	NA	NA	NA	NA	NA	NA	NA	NA	NA	NA	NA	NA	NA	NA
Medtr5g078363	NA	transmembrane protein, putative	NA	NA	NA	NA	NA	NA	NA	NA	NA	NA	NA	NA	NA	NA	NA	NA	NA	NA	NA	NA	NA	NA	NA	NA	NA	NA	NA	NA	NA	NA	NA	NA	NA	NA	NA	NA	NA	NA	NA	NA	NA	NA	NA	NA	NA	NA	NA
Medtr5g078360	NA	DNA repair protein complementing xp-C cells-like protein	0.0175029	0.981029	0.121359	0.749102	0.283001	0.191792	0.247454	0.328014	0.170017	0.454415	0.339598	0.0432808	0.335248	0.866319	0.144865	0.987293	0.156527	0.999975	-0.0328928	0.999511	-0.012878	0.992054	0.132006	0.888136	0.193403	0.95702	0.536233	0.00992574	0.275959	0.0620155	0.545714	0.000171337	0.255934	0.0471321	0.553367	0.00682429	0.820885	2.63463e-08	0.897856	7.65986e-08	0.358889	0.0488923	-0.0900445	0.999914	0.101202	0.999994	-0.0253033
Medtr7g056617	NA	G-type lectin S-receptor-like Serine/Threonine-kinase	NA	NA	NA	NA	NA	NA	NA	NA	NA	NA	NA	NA	-0.506889	NA	0.394347	0.994286	3.87311	0.19368	2.8881	0.876298	3.77257	8.83594e-05	6.5367	2.40542e-08	6.67388	5.7852e-07	7.07714	3.80405e-12	2.47714	5.85729e-05	5.44134	1.437e-11	4.52055	1.06819e-17	4.6886	1.74805e-13	6.91737	1.86741e-10	7.20426	2.05543e-11	4.7066	7.35026e-06	NA	NA	NA	NA	3.52253
Medtr8g479320	NA	PPR containing plant-like protein	0.0652618	0.902916	0.125958	0.80147	-0.0354727	0.925515	0.131147	0.741824	0.114416	0.640607	-0.101784	0.574791	0.0562533	0.999716	-0.0764891	0.991231	0.0324504	0.999975	0.00580308	0.999511	-0.0609576	0.939889	-0.0259747	0.98146	-0.0749998	0.972714	-0.25674	0.160023	-0.112069	0.571736	-0.125085	0.448705	-0.212825	0.0549014	-0.186179	0.320994	-0.26138	0.15058	-0.096556	0.628945	0.124834	0.497067	0.276315	0.999914	0.285228	0.999994	-0.0308706
Medtr3g054330	NA	indole-3-acetate O-methyltransferase-like protein	3.98971	NA	1.23455	0.0198501	0.699091	0.0569855	0.647686	0.137052	0.938855	0.0710234	-1.11995	0.00107458	0.721377	NA	0.19217	0.999365	1.21331	0.999975	0.622358	0.999511	0.392423	NA	-0.982989	0.943945	1.32401	0.949987	-1.00892	0.339755	-0.123744	0.868629	0.839251	0.124553	1.33261	0.0029986	1.83065	0.000242367	1.69705	3.66923e-10	1.83926	5.0034e-12	0.782323	0.102976	NA	NA	NA	NA	NA
Medtr7g056613	NA	PPR containing plant-like protein	-0.074479	0.942121	-0.155881	0.839855	0.0238749	0.971011	0.16016	0.738668	-0.267838	0.350218	-0.524404	0.0544996	0.0100782	0.999832	-0.187095	0.987593	-0.0500828	0.999975	-0.0528426	0.999511	0.188818	0.855748	0.136466	0.921627	-0.383493	0.870388	0.562934	0.0954355	0.0979155	0.758552	0.218465	0.395473	0.183386	0.309696	0.167947	0.520144	-0.00170626	0.995989	0.0802743	0.789049	0.551789	0.0702129	-0.235941	0.999914	-0.125591	0.999994	0.590146
Medtr2g090305	NA	myb-like DNA-binding domain, shaqkyf class protein	1.13269	NA	-0.0627957	0.975359	0.236788	0.808343	-0.204638	0.839157	-0.263267	0.737272	-0.848195	0.0808333	-0.391777	NA	0.163013	0.994286	0.272136	0.999975	0.20233	0.999511	0.233421	0.938088	-0.450358	0.86216	-1.22462	0.590991	-0.8529	0.174895	-0.898251	0.0670088	-0.718702	0.1913	-0.170134	0.700832	0.680457	0.275613	-0.741601	0.18432	-0.540415	0.277576	0.0629099	0.91302	NA	NA	NA	NA	0.429962
Medtr1g028580	NA	plastid division PDV1-like protein, putative	-0.295503	0.309659	-0.393931	0.104718	-0.134152	0.644058	-0.207691	0.40071	-0.232284	0.223228	-0.13209	0.411316	-0.226092	0.916433	-0.0649355	0.993397	0.0470975	0.999975	0.0837829	0.999511	-0.04171	0.955775	0.0454795	0.964623	-0.127665	0.929105	0.0883384	0.581969	0.218493	0.204183	0.381178	0.00147495	-0.0393882	0.766123	-0.0802205	0.646419	-0.0595958	0.774446	-0.281428	0.0717253	-0.537713	0.00366071	-0.23175	0.999914	-0.0956349	0.999994	-0.0914406
Medtr3g096240	NA	DNA repair metallo-beta-lactamase family protein	0.20759	0.555433	-0.156371	0.741569	0.0544241	0.905604	-0.117057	0.785087	0.0655849	0.850343	0.589873	0.00714129	0.0586589	0.997419	0.0329326	0.994562	0.0136126	0.999975	-0.0235725	0.999511	-0.120942	0.858913	-0.0593651	0.969289	0.239255	0.929475	0.169963	0.524011	0.344793	0.0527936	0.708322	3.89621e-05	0.731197	8.22153e-08	0.560658	0.00636269	0.590347	0.00210466	0.910497	1.64941e-06	0.50097	0.13795	0.206962	0.999914	0.35239	0.999994	0.215996
Medtr4g134550	NA	NADH-ubiquinone oxidoreductase B12 subunit family protein	0.0629657	0.848111	-0.196015	0.203717	-0.250645	0.0641272	-0.284842	0.144999	-0.0702932	0.718619	0.671121	4.13779e-06	-0.0957103	0.992958	-0.0179365	0.997143	-0.109271	0.999975	0.231205	0.92252	0.198866	0.200742	0.0633752	0.95485	-0.717848	0.757708	-0.0493305	0.835342	-0.0386234	0.777477	0.19061	0.0830786	0.291537	0.000174265	0.446111	0.00194038	0.282242	0.102942	0.283077	0.162845	0.774822	2.71873e-06	-0.150546	0.999914	-0.0739538	0.999994	-0.0651516
Medtr6g016820	GBP1	glycoside hydrolase family 81 protein	0.0658829	0.803103	0.117155	0.688517	0.189591	0.316658	-0.268967	0.30736	0.0725514	0.805975	0.141053	0.648168	-0.0129949	0.999832	-0.143199	0.926265	0.0838282	0.999975	-0.211787	0.999511	0.155699	0.631827	-0.526179	0.200448	-0.634083	0.106339	-0.966841	0.000459128	-0.553269	0.00216615	-0.890057	5.84107e-07	-0.648673	1.12849e-05	-0.729589	0.00288979	-0.72811	0.298807	-2.27721	4.16669e-13	-1.7066	0.000115364	0.223489	0.78806	0.242622	0.999994	0.649989
Medtr6g463320	NA	Nodule Cysteine-Rich (NCR) secreted peptide	NA	NA	NA	NA	NA	NA	NA	NA	NA	NA	NA	NA	NA	NA	NA	NA	NA	NA	NA	NA	NA	NA	NA	NA	NA	NA	NA	NA	NA	NA	NA	NA	NA	NA	NA	NA	NA	NA	0.834324	0.85314	11.8683	2.86195e-29	NA	NA	NA	NA	NA
Medtr3g117680	NA	calcium-binding EF-hand protein	-0.380314	0.384308	-0.168155	0.787174	-0.222998	0.391468	-0.42749	0.167842	-0.208445	0.383645	-0.0591339	0.808163	0.0938555	0.995689	-0.179646	0.987625	-0.200251	0.999975	0.452252	0.982476	0.170353	0.853577	0.127222	0.914895	0.262002	0.895146	0.734601	0.0220249	0.32693	0.193784	0.551937	0.00594791	0.291161	0.00926537	0.731778	0.000116815	1.09042	1.84298e-06	1.5973	2.97802e-12	1.61258	7.43761e-13	0.416283	0.999914	-0.0199426	0.999994	0.0413854
Medtr8g091995	NA	nudix family hydrolase	0.288558	0.508794	0.13904	0.801414	-0.215351	0.601901	0.0460145	0.932892	-0.0940837	0.782669	-0.283849	0.270172	-0.11088	0.995689	0.207973	0.912886	0.100785	0.999975	-0.300546	0.999511	0.337924	0.453544	0.256468	0.7583	0.27147	0.900767	0.315466	0.221179	0.0823753	0.792899	-0.0912497	0.682575	0.131156	0.589264	0.452864	0.137038	0.200665	0.345807	0.249374	0.310556	-0.285709	0.36187	0.173004	0.999914	0.0557133	0.999994	0.264857
Medtr1g106080	NA	hypothetical protein	NA	NA	NA	NA	NA	NA	NA	NA	NA	NA	NA	NA	NA	NA	-0.130761	NA	0.643854	0.999975	-0.499027	0.999511	-0.277365	NA	-1.39898	NA	2.01835	NA	4.19726	0.00447332	3.27703	0.0763897	4.81066	0.000348538	4.28126	5.29546e-05	5.42974	2.71036e-08	4.4755	1.661e-12	6.14749	2.13466e-14	4.73085	6.67789e-11	NA	NA	NA	NA	NA
Medtr5g022970	NA	hypothetical protein	0.262934	0.0833182	-0.115042	0.867296	0.451521	0.0640327	0.463183	0.10457	-0.368847	0.241142	-1.32799	1.02714e-09	0.0117873	0.999832	-0.0167316	0.999231	-0.172561	0.865673	-0.00164881	0.999511	0.476602	0.00943755	0.383652	0.385551	0.0620491	0.983732	-0.432596	3.57896e-06	-0.432161	0.00540232	-0.240993	0.0564376	-0.430324	0.000309307	-0.73009	3.09067e-07	-0.81347	7.52985e-09	-1.16475	5.14815e-08	0.363442	0.0816885	0.326985	0.574481	0.105847	0.999994	0.508914
Medtr3g111970	NA	hypothetical protein	0.587034	0.0395448	0.537108	0.261697	0.468777	0.287036	2.27825	6.06318e-10	0.692658	0.381825	-1.64603	0.00894593	-0.00177474	0.999883	-0.260046	0.853036	-0.0503117	0.999975	-0.0759919	0.999511	0.738541	0.167773	0.333238	0.844319	0.333311	0.890359	-0.130837	0.854504	-0.517233	0.146979	-1.7204	5.33683e-06	-0.592176	0.277345	-0.911619	0.107762	-1.98339	2.46927e-05	-3.19879	3.95949e-08	2.23705	2.65586e-09	0.811435	0.999914	0.257159	0.999994	1.19336
Medtr1g009830	NA	hypothetical protein	NA	NA	NA	NA	NA	NA	NA	NA	NA	NA	NA	NA	NA	NA	NA	NA	NA	NA	NA	NA	NA	NA	NA	NA	NA	NA	NA	NA	NA	NA	NA	NA	NA	NA	NA	NA	NA	NA	NA	NA	NA	NA	NA	NA	NA	NA	NA
Medtr1g106085	NA	nucleobase-ascorbate transporter-like protein	-0.93933	NA	-0.0451739	0.991724	0.718429	0.343156	-3.59732	9.03267e-07	-1.44167	0.00760326	-0.56724	0.201713	0.984374	NA	-0.63972	NA	-2.13762	0.999975	2.30107	0.999511	-0.821357	NA	-0.0246477	NA	0.0045448	0.999734	0.713924	NA	-1.38927	0.391769	0.858414	0.132992	-0.597103	0.309759	-0.643253	0.0197878	-0.749136	1.78904e-06	-0.746039	0.00894965	-0.187107	0.34856	NA	NA	NA	NA	-0.264579
Medtr8g090020	NA	transmembrane protein	-0.144524	0.802656	0.451349	0.493543	-0.973787	0.282227	-1.64544	0.00014905	-0.109629	0.923073	0.026186	0.966361	-5.16406e-05	0.9999	0.444007	0.947974	0.69348	0.999975	-0.333876	0.999511	0.972955	0.0242412	-0.0834992	0.971335	-0.897487	0.68068	0.425384	0.668133	0.312544	0.760449	-0.841997	0.242492	-0.329987	0.727549	-0.957032	0.172439	-0.190052	0.785634	-0.740822	0.26306	-2.53607	1.16515e-05	0.776674	0.838661	-0.453954	0.999994	0.0625235
Medtr8g090025	NA	haloacid dehalogenase-like hydrolase	-0.919649	0.130002	-0.295233	0.67095	-0.164014	0.679773	-0.524236	0.123921	-0.668432	0.00683409	-0.697462	0.0398688	-0.556334	NA	0.21144	0.994286	0.149341	0.999975	0.126211	0.999511	-0.168927	0.904358	-0.102212	0.958645	0.247177	0.917395	-0.307347	0.5757	-0.24497	0.507968	-0.886366	5.94149e-05	-0.545001	0.0209917	-1.19595	0.00558604	-0.972867	0.00435121	-1.71522	9.36477e-05	-2.57846	2.74217e-07	-0.453377	0.999914	0.152344	0.999994	0.242526
Medtr3g085270	NA	polysaccharide biosynthesis protein	-0.49618	0.402346	-0.260828	0.82631	-0.938728	0.0827595	-2.42	2.75406e-07	-1.27453	0.00480832	1.06798	0.00169574	-0.393421	0.932497	-0.0593335	0.994286	0.145399	0.999975	-0.316369	0.999511	-0.109333	0.909212	-0.0842499	0.949208	-0.188784	0.929339	-0.256398	0.531006	-0.362223	0.216986	-0.857393	0.00012556	-0.487661	0.00183547	-1.23236	4.01345e-06	-1.71995	6.45063e-08	-1.44134	7.54987e-06	-1.69282	1.44637e-06	0.0331264	0.999914	-0.171407	0.999994	-0.246641
Medtr3g110088	NA	hypothetical protein	NA	NA	NA	NA	NA	NA	NA	NA	NA	NA	NA	NA	NA	NA	NA	NA	NA	NA	NA	NA	NA	NA	NA	NA	NA	NA	NA	NA	NA	NA	NA	NA	NA	NA	NA	NA	NA	NA	NA	NA	NA	NA	NA	NA	NA	NA	NA
Medtr4g068780	NA	CASP-like protein	0.161677	0.881628	-0.417215	0.739301	-0.301292	0.768342	-0.150863	0.879036	-0.197544	0.799007	-0.646014	0.0822235	-0.30987	NA	0.304311	0.987293	0.192028	0.999975	-0.586462	0.999511	0.0152192	0.994714	-0.0175466	0.993731	0.691046	0.581923	0.806164	0.165156	0.756604	0.00445365	0.208702	0.3684	-0.00169615	0.995577	-0.618581	0.0644215	-0.121733	0.672166	0.359588	0.329245	-0.688064	0.223309	-0.729327	0.62023	0.337696	0.999994	-0.436552
Medtr1g078150	NA	NB-ARC domain disease resistance protein	1.94936	NA	-0.485588	0.826277	1.67913	0.0246198	0.51804	0.606956	1.2588	0.00658579	1.45347	0.00328566	0.358367	NA	1.15054	0.958454	0.470667	0.999975	-1.40205	0.999511	-1.11801	NA	0.567607	0.906981	-1.63248	0.812387	-0.988356	0.397788	-0.705041	0.462639	0.367266	0.769522	-1.074	0.202891	0.526423	0.45836	1.75949	0.00337566	1.93181	3.15617e-06	3.08917	2.20743e-12	NA	NA	NA	NA	NA
Medtr0007s0090	NA	disease resistance protein (NBS-LRR class) family protein	NA	NA	NA	NA	NA	NA	NA	NA	NA	NA	NA	NA	NA	NA	NA	NA	NA	NA	NA	NA	NA	NA	NA	NA	NA	NA	NA	NA	NA	NA	NA	NA	NA	NA	NA	NA	NA	NA	NA	NA	NA	NA	NA	NA	NA	NA	NA
Medtr1g113850	NA	mechanosensitive ion channel family protein	-0.0423544	0.925955	0.249912	0.197156	0.0526692	0.874954	0.204344	0.323911	0.149456	0.48643	-0.146258	0.410516	0.295203	0.94491	-0.0525932	0.994286	0.0448459	0.999975	-0.05669	0.999511	-0.0192123	0.980579	-0.0548489	0.947654	0.436186	0.582474	0.186581	0.277669	0.101748	0.521066	0.26467	0.0630671	0.332106	0.00119951	0.579237	0.000272918	0.712004	2.09928e-08	0.808863	1.37926e-08	0.0459467	0.877625	0.0691193	0.999914	0.0345954	0.999994	0.0282782
Medtr3g079790	NA	disease resistance protein (TIR-NBS-LRR class), putative	NA	NA	NA	NA	NA	NA	NA	NA	NA	NA	NA	NA	NA	NA	NA	NA	NA	NA	NA	NA	NA	NA	NA	NA	NA	NA	NA	NA	0.686448	0.895688	6.18545	2.35993e-07	7.03419	2.08746e-14	9.39178	5.42112e-16	10.1813	2.19247e-21	10.958	7.23042e-25	9.22352	4.95083e-18	NA	NA	NA	NA	NA
Medtr4g088510	NA	hypothetical protein	NA	NA	NA	NA	NA	NA	NA	NA	NA	NA	NA	NA	-0.0253385	NA	3.48754	0.339782	4.35416	0.0195981	4.66629	0.00108225	3.56169	1.92173e-13	7.31615	1.29466e-24	8.21657	1.08109e-12	11.0904	2.66447e-24	11.6781	2.28493e-28	12.1076	8.58441e-31	10.8188	6.7076e-47	11.1821	6.07014e-25	10.0805	1.72078e-39	8.80884	1.41437e-93	6.5077	3.29657e-66	1.64553	0.141875	7.7734	3.79745e-07	NA
Medtr8g083290	NA	flavonoid glucosyltransferase	0.10435	0.868508	0.836621	0.0541718	-0.570652	0.149323	-0.501243	0.297441	0.0621576	0.851116	0.0739758	0.840672	0.178067	0.995689	-0.0514406	0.997415	0.0434116	0.999975	0.510855	0.999511	0.149999	0.881306	-0.176127	0.865467	0.241334	0.935119	0.733976	0.0628947	-0.360847	0.571664	-0.889145	3.40204e-05	-0.690052	0.0521435	-0.534441	0.39755	0.0663837	0.897521	-1.15734	0.000355396	-3.25681	4.35919e-06	-0.313083	0.999914	-0.44165	0.999994	0.0281632
Medtr4g088515	NA	DnaK family protein	NA	NA	NA	NA	NA	NA	NA	NA	NA	NA	NA	NA	NA	NA	NA	NA	NA	NA	NA	NA	NA	NA	NA	NA	NA	NA	NA	NA	NA	NA	NA	NA	NA	NA	NA	NA	NA	NA	NA	NA	NA	NA	NA	NA	NA	NA	NA
Medtr4g033500	NA	hypothetical protein	0.50304	0.50643	-0.324225	0.548372	-0.109196	0.868216	-0.234586	0.644551	-0.458944	0.203758	-0.828877	0.0184212	-0.0234175	0.999832	0.125431	0.993397	0.12565	0.999975	0.173274	0.999511	0.122586	0.922405	0.148468	0.947604	-0.619131	0.625818	0.0469239	0.919572	-0.334706	0.303114	-0.385899	0.248835	-0.0793436	0.767697	0.0832261	0.866169	-0.787883	0.100611	-0.467134	0.193091	0.261755	0.452287	-0.134519	0.999914	-0.376688	0.999994	0.438578
Medtr1g103100	NA	40S ribosomal protein S3a-1	-0.196597	0.341111	0.0893354	0.820395	0.804827	1.53865e-13	0.503444	0.0137942	1.40774	3.4867e-09	1.97398	7.08436e-12	-0.056005	0.995689	-0.0652219	0.987625	0.0036887	0.999975	0.239798	0.570916	0.400473	0.0100221	0.526867	0.0124323	0.351349	0.900472	1.86386	2.35755e-67	1.93463	2.89181e-127	2.55518	9.71668e-139	1.8118	3.4141e-37	1.1916	2.00983e-14	1.63927	9.36016e-68	1.15885	2.99632e-38	0.370758	0.0983144	-0.0178316	0.999914	0.10859	0.999994	-0.156408
Medtr8g068520	NA	transmembrane protein	-0.634444	NA	0.223083	0.847196	0.669909	0.453235	0.77572	0.545292	0.857833	0.47097	0.250885	0.837142	-0.570867	NA	-0.0317972	0.999365	-0.108607	0.999975	-0.0821715	0.999511	1.12066	NA	0.0430325	0.994785	1.06083	0.936472	-0.811942	0.538717	-0.623339	0.526708	-1.64531	0.072944	-1.40167	0.00132425	-1.81771	0.00335701	-1.42454	0.0624894	-1.10507	0.358267	-2.51275	0.0228022	NA	NA	NA	NA	NA
Medtr8g020940	NA	cytochrome P450 family monooxygenase	-0.619899	1.00399e-05	0.0836417	0.904636	-0.529834	0.000400434	-0.65685	0.000139299	-0.170443	0.511378	-0.377406	0.183184	0.288324	0.893791	-0.203347	0.880846	0.35951	0.300244	-0.174721	0.999511	-0.0719444	0.904633	-0.221295	0.784373	-0.665536	0.0514403	-0.389852	0.0890273	-0.687749	8.13388e-05	-0.793309	1.06691e-14	-0.6112	1.91076e-05	-0.524455	0.0501685	-0.421259	0.122998	-1.76243	1.34597e-05	-2.45321	9.75349e-28	-0.0948114	0.999914	-0.209665	0.999994	-0.320015
Medtr3g107950	NA	TIFY-like protein	0.0671381	0.921075	-0.211047	0.553913	0.245071	0.324933	0.355563	0.149761	0.423231	0.0521209	0.303386	0.279215	-0.11629	0.997419	-0.195206	0.951564	-0.0125849	0.999975	0.173786	0.999511	0.0673107	0.945625	-0.466883	0.350225	-0.0955596	0.966955	0.324263	0.141556	0.726353	2.62274e-06	0.933893	3.3274e-08	0.636559	1.81736e-06	1.00213	5.41664e-08	0.986236	2.07528e-09	1.34081	2.70554e-16	1.11626	9.44646e-08	-0.134703	0.999914	-0.16232	0.999994	-0.401595
Medtr1g022365	NA	hypothetical protein	0.532626	0.0537454	0.000981101	0.998876	-0.483311	0.0512042	0.349863	0.231491	-0.684183	0.0223468	-0.685116	0.000193454	-0.0923879	0.995689	0.0562014	0.994286	-0.218533	0.999975	0.0180212	0.999511	-0.139635	0.833883	0.13364	0.90084	-0.0180368	0.996636	-0.231449	0.35241	-0.0626178	0.858765	-0.951349	1.59669e-10	-0.87284	1.42752e-06	-2.06167	2.65413e-08	-0.595304	0.0366019	-0.727485	0.00827739	-0.768335	0.0471541	-0.162046	0.999914	0.104254	0.999994	0.08965
Medtr1g022360	NA	nuclear fusion defective-like protein	-0.056143	0.911237	-0.114381	0.770611	0.598287	0.00058579	0.438553	0.0339847	1.20845	3.91265e-09	1.63832	1.25992e-11	0.158878	0.991621	0.0397308	0.995334	-0.0632498	0.999975	0.214953	0.999511	0.038464	0.969377	0.363405	0.39986	0.0359907	0.991497	0.835711	1.38237e-05	1.40158	2.05381e-18	1.5684	5.0363e-32	1.22377	3.531e-17	0.96803	4.36375e-09	1.29364	1.97932e-16	1.27104	6.20666e-21	0.776505	0.000143061	0.133064	0.999914	0.0790062	0.999994	-0.0505186
Medtr0136s0060	NA	activator of 90 kDa heat shock ATPase-like protein	0.18439	0.441277	0.0717218	0.879251	-0.0304346	0.921986	-0.0286788	0.922413	0.62005	0.00824352	0.798299	2.31653e-10	-0.197238	0.965131	-0.140455	0.984071	0.107074	0.999975	0.103601	0.999511	-0.16379	0.755288	-0.056078	0.964311	0.632232	0.675813	0.510955	0.00038461	0.598453	0.000210573	1.16332	1.63236e-32	0.446001	0.0149766	0.303531	0.187215	0.703823	5.3009e-11	0.425286	0.0140387	0.0898447	0.739059	-0.172596	0.999914	-0.143615	0.999994	-0.156182
Medtr4g063925	NA	import inner membrane translocase protein	-0.272245	0.419996	0.0243395	0.973856	0.67814	1.63753e-05	0.285686	0.291341	1.28955	1.36601e-07	1.99396	1.74292e-12	0.222663	0.960857	0.0299307	0.994704	-0.0504092	0.999975	0.242523	0.999511	0.262132	0.263464	0.346542	0.47888	-0.372374	0.929475	1.36327	1.84487e-15	1.37116	6.06632e-38	1.31983	1.95591e-26	0.707794	1.51812e-11	0.24631	0.329585	0.925002	1.0189e-11	0.686376	7.77789e-05	0.273293	0.357498	-0.0480901	0.999914	0.0163559	0.999994	-0.228117
Medtr7g092380	NA	chaperone DnaJ domain protein	-0.0895702	0.84545	-0.0455885	0.948418	0.0752222	0.827353	0.0735168	0.865955	0.931967	0.000103206	1.45339	1.18903e-06	-0.00186088	0.99988	-0.093377	0.967136	0.000344362	0.999975	-0.104397	0.999511	0.147072	0.707672	-0.0192729	0.987433	-0.0815062	0.984039	0.985264	1.49004e-07	0.97857	9.79711e-19	1.36657	2.99355e-34	0.976006	4.7904e-29	0.60749	0.00515507	1.36222	1.74787e-10	1.54899	5.73516e-12	0.357103	0.146438	0.0158278	0.999914	0.0153085	0.999994	-0.321447
Medtr4g087680	NA	proteasome beta type-3 subunit	0.0442669	0.878033	-0.167544	0.472448	0.053115	0.809305	-0.0321423	0.897956	0.389006	0.0469362	0.874686	6.63839e-11	0.0434699	0.995689	-0.132474	0.753461	0.00457503	0.999975	0.0642538	0.999511	0.114348	0.667634	0.0583139	0.930204	-0.264687	0.857537	0.399267	0.000319046	0.447975	6.72031e-07	0.970211	1.11152e-22	0.557492	2.25594e-11	0.434036	1.52613e-06	0.494694	0.000109785	0.607158	9.72368e-06	0.306281	0.0442285	-0.0618999	0.999914	-0.0273471	0.999994	-0.0494143
Medtr1g032140	NA	1-aminocyclopropane-1-carboxylate oxidase-like protein	-1.90934	NA	1.85901	0.51168	-0.422683	0.799502	-1.61133	0.373322	6.80416	2.97309e-05	1.1391	0.432941	-3.54842	NA	1.26675	NA	NA	NA	NA	NA	0.518165	NA	-0.0246476	NA	-1.13145	NA	NA	NA	-0.756224	0.889181	-0.284297	0.945247	-1.53698	0.404203	3.65806	0.0255291	1.14573	0.13229	-1.39676	0.0139713	-3.78163	8.3966e-06	NA	NA	NA	NA	NA
Medtr2g020370	NA	transmembrane protein, putative	-0.152994	0.726458	-0.0403679	0.967595	0.60939	0.077062	0.709996	0.0155444	0.994778	0.00101848	2.06526	4.32665e-11	0.987311	0.495413	0.0260451	0.998756	0.00783326	0.999975	0.121226	0.999511	-0.203872	0.770809	-0.285979	0.705958	-0.835581	0.44141	-0.351524	0.399519	-0.410729	0.24564	1.24927	1.12832e-06	1.31554	2.36225e-10	1.91204	2.14945e-10	2.21742	1.2554e-12	2.65832	9.14829e-13	3.21654	4.71813e-29	-0.613425	0.999914	0.0227008	0.999994	0.522678
Medtr6g029520	NA	DNA topoisomerase	NA	NA	NA	NA	NA	NA	NA	NA	NA	NA	NA	NA	NA	NA	NA	NA	NA	NA	NA	NA	NA	NA	NA	NA	NA	NA	NA	NA	NA	NA	NA	NA	NA	NA	NA	NA	NA	NA	NA	NA	NA	NA	NA	NA	NA	NA	NA
Medtr5g089300	NA	Pre-mRNA branch site p14-like protein	-0.0519576	0.868508	-0.0702022	0.82054	-0.0735715	0.741379	0.189325	0.334052	0.0243428	0.902402	-0.0746473	0.613615	-0.257763	0.578393	-0.227082	0.199076	0.18636	0.999975	-0.0953061	0.999511	0.168092	0.607977	0.132478	0.836331	-0.161583	0.966472	0.0136301	0.935848	0.185749	0.139214	0.510551	3.47815e-09	0.398162	0.000310795	0.378668	0.00611847	-0.158808	0.278341	-0.139655	0.383887	0.308112	0.0861635	0.0569089	0.999914	-0.00280189	0.999994	0.149994
Medtr6g021730	NA	E3 ubiquitin-protein ligase RGLG2-like protein	0.292364	0.114228	0.400108	0.105163	-0.0122987	0.974193	0.0380372	0.908534	0.342454	0.0230608	0.0720963	0.754792	0.134972	0.982989	-0.0624102	0.987625	-0.0713301	0.999975	0.271059	0.921731	0.0132881	0.987899	-0.0425491	0.962022	0.0758248	0.982034	0.0433556	0.875295	-0.241792	0.143327	-0.144819	0.327398	-0.277149	0.0494308	-0.0855725	0.659136	-0.420561	0.0780653	-0.651206	0.00730628	-0.449504	0.0514766	0.0877557	0.999914	0.0686584	0.999994	0.108948
Medtr6g016310	NA	transmembrane protein, putative	NA	NA	NA	NA	NA	NA	NA	NA	NA	NA	NA	NA	NA	NA	NA	NA	NA	NA	NA	NA	NA	NA	NA	NA	NA	NA	NA	NA	NA	NA	NA	NA	NA	NA	NA	NA	NA	NA	NA	NA	NA	NA	NA	NA	NA	NA	NA
Medtr5g025610	NA	cytochrome P450 family ABA 8'-hydroxylase	0.198342	0.45149	-0.0293081	0.972336	-0.195812	0.262206	-0.353505	0.305886	-0.357026	0.190886	-0.337102	0.151542	-0.228656	0.991621	0.336819	0.652985	0.0272451	0.999975	0.0727528	0.999511	0.228831	0.780138	0.621624	0.165924	0.31894	0.843432	0.320652	0.0725219	-0.392636	0.0451793	-0.645	1.35778e-07	-0.930008	6.61445e-11	-1.74307	3.03421e-09	-1.56774	1.36043e-26	-2.65151	6.50278e-34	-0.930377	0.0105467	0.170785	0.999914	0.27404	0.999994	0.0298863
Medtr3g436100	NA	leginsulin related MtN11/16/17 family	NA	NA	NA	NA	NA	NA	NA	NA	NA	NA	NA	NA	NA	NA	NA	NA	NA	NA	NA	NA	NA	NA	NA	NA	NA	NA	NA	NA	NA	NA	NA	NA	NA	NA	NA	NA	NA	NA	NA	NA	NA	NA	0.0827692	0.999914	-1.02635	0.663373	0.369507
Medtr4g131380	NA	glycerophosphoryl diester phosphodiesterase family protein	-0.0343564	0.97716	-0.0589755	0.966574	-0.202998	0.735622	-0.229463	0.81772	0.310743	0.455928	0.751598	0.062563	-0.181568	NA	0.416171	0.987625	-0.209641	0.999975	0.28526	0.999511	-0.670165	0.525829	-0.558802	0.7433	-0.37799	0.925654	0.910307	0.173148	0.707709	0.0282537	1.39609	6.48662e-07	1.47847	1.2133e-11	1.08044	0.00323188	1.66332	2.06844e-06	1.92773	6.35535e-07	0.595588	0.222492	-0.284476	0.999914	0.452483	0.999994	-0.741048
Medtr5g033930	NA	signal recognition particle receptor subunit beta	-0.00339361	0.997106	0.0326025	0.965567	0.0211933	0.969187	0.0128944	0.975653	0.481933	0.0244236	0.761881	2.43864e-05	0.246592	0.963873	-0.119838	0.990437	-0.164604	0.999975	-0.0688004	0.999511	0.126569	0.874174	-0.0208172	0.987433	0.00494578	0.999473	0.48383	0.0154199	0.300002	0.0916156	0.670758	4.92109e-05	0.575445	2.62645e-06	0.260192	0.191868	0.448611	0.00452637	0.393479	0.0428371	0.401973	0.0926191	-0.246263	0.999914	-0.164443	0.999994	0.0612148
Medtr3g117530	NA	hypothetical protein	0.0577823	0.913064	0.257221	0.376082	0.107341	0.801851	-0.132	0.686591	0.0608257	0.866658	0.187659	0.492923	0.382223	0.804497	-0.0349354	0.997415	0.149408	0.999975	-0.311631	0.942014	0.07385	0.947841	0.109748	0.930934	-0.0906963	0.979685	-0.452825	0.0588066	-0.0858868	0.823587	-0.728177	0.000416637	-0.59132	5.27839e-05	-0.818668	0.000562536	-0.596702	0.000836586	0.139318	0.686777	1.53713	5.28651e-11	0.250543	0.999914	-0.139188	0.999994	0.147137
Medtr1g079200	NA	phloem protein 2-B11	-0.196105	0.614964	-0.248958	0.214185	-0.178386	0.320311	-0.0819494	0.739221	-0.204664	0.272421	-0.773191	2.03085e-08	-0.184553	0.917983	-0.126707	0.953996	0.0917689	0.999975	0.0332295	0.999511	-0.0386094	0.951361	0.10456	0.820318	-0.00748819	0.99729	0.117728	0.528051	0.043523	0.794466	0.150377	0.197907	-0.183074	0.0378402	-0.436173	0.00348084	-0.543324	2.21415e-06	-0.570262	1.94042e-06	-0.183281	0.321555	0.0332805	0.999914	-0.00255608	0.999994	0.0165692
Medtr4g078555	NA	mitotic checkpoint Serine/Threonine-kinase BUB1-like protein	-0.282435	0.735646	-0.0297341	0.976062	0.30713	0.455808	0.835204	0.00610347	1.12925	0.000769516	2.15867	2.1728e-06	-0.382133	0.980134	0.0686128	0.994704	0.0376588	0.999975	-0.0780511	0.999511	-0.117934	0.910105	-0.0572377	0.97625	-0.0617204	0.983618	-0.0188621	0.964101	0.686607	0.000464794	1.49703	6.13154e-19	1.89584	7.88871e-33	2.43974	6.42683e-16	2.05609	1.15976e-17	1.90273	1.42799e-13	0.82629	0.0169332	-0.0994969	0.999914	0.177591	0.999994	0.293303
Medtr7g092650	NA	hypothetical protein	-0.71994	NA	0.172168	0.926839	-0.175274	0.847269	-0.208371	0.818934	0.468304	0.411603	-0.231564	0.584562	0.0656931	NA	0.453436	0.926595	0.21848	0.999975	-0.556697	0.999511	0.16111	0.951333	-0.402466	0.853984	0.210025	0.978605	-0.41341	0.463302	0.137905	0.807682	-0.649603	0.075261	-0.0779301	0.762505	-0.0775538	0.863119	-0.267419	0.566272	0.198864	0.600933	-0.780582	0.0389342	-0.025875	0.999914	0.0365118	0.999994	-0.450609
Medtr5g064620	NA	auxin-independent growth promoter-like protein	0.031657	0.967362	0.11862	0.837579	0.371347	0.10726	-0.132818	0.705773	0.0338508	0.906055	-0.0505641	0.816218	0.110122	0.995689	-0.0616112	0.994286	0.115984	0.999975	0.142319	0.999511	-0.518134	0.0780795	-0.258815	0.723341	0.0973076	0.977591	0.0782873	0.76062	0.23821	0.220647	0.403878	0.0180834	0.209664	0.125102	0.228434	0.226922	0.168465	0.385676	0.171545	0.352235	-0.222671	0.324082	0.207672	0.999914	-0.0102739	0.999994	-0.231302
Medtr3g091500	NA	pentatricopeptide (PPR) repeat protein	0.00502369	0.996634	0.0514546	0.950934	0.0181004	0.97424	-0.0107444	0.983304	0.187179	0.467967	-0.329088	0.140324	0.121505	0.995689	0.112689	0.994286	0.169856	0.999975	0.0398685	0.999511	-0.19825	0.793768	-0.155271	0.932995	0.406842	0.95935	-0.211343	0.393127	-0.0463911	0.881872	-0.0249926	0.916573	-0.174687	0.210415	-0.199834	0.447036	-0.442226	0.0326019	0.00925795	0.97594	-0.550624	0.0351544	-0.126832	0.999914	-0.220199	0.999994	0.158606
Medtr3g091503	NA	hypothetical protein	0.179693	NA	-0.228133	0.882093	0.221836	0.760656	-0.0143814	0.987136	-0.485513	0.345832	-0.983839	0.0664781	-0.653773	NA	-0.481907	0.975665	-0.0458004	0.999975	0.563215	0.999511	-0.238656	0.908108	0.486356	0.788551	-0.488984	0.892258	-0.446509	0.406357	0.418149	0.355558	-0.465204	0.390415	-0.242991	0.502917	-0.186033	0.762635	0.147894	0.760458	-0.449276	0.400859	-0.45816	0.349172	-0.339242	0.999914	-0.218908	0.999994	0.309515
Medtr4g130920	NA	LRR receptor-like kinase family protein	-0.314052	0.555953	-0.428852	0.20928	-0.112914	0.755263	-0.18118	0.661835	-0.0993377	0.71371	-0.238616	0.25107	0.018432	0.999832	0.145901	0.987625	0.51033	0.283056	-0.102483	0.999511	0.296457	0.467463	0.0144998	0.990207	0.0289099	0.995506	0.259724	0.287141	0.786916	9.18287e-06	0.737625	7.90286e-09	0.75076	3.62842e-12	0.790502	2.38701e-05	0.603302	0.000412812	0.54132	0.00119578	-0.529608	0.00291996	0.100032	0.999914	0.0815273	0.999994	0.0597132
Medtr8g010570	NA	NADH dehydrogenase [ubiquinone] iron-sulfur protein	-0.0305278	0.890016	-0.111331	0.518895	-0.220074	0.0137421	-0.153158	0.321904	0.0632058	0.68403	0.481229	4.08221e-05	-0.0562161	0.991691	-0.0209557	0.994286	-0.0201233	0.999975	0.0548483	0.999511	0.1028	0.566731	0.0225105	0.97695	-0.41466	0.804517	-0.226284	0.0616756	-0.251581	0.000409876	-0.258968	0.000414726	-0.213639	0.000372594	-0.177927	0.0731787	-0.242517	0.00802969	-0.287895	0.0126445	0.124417	0.347178	0.00719229	0.999914	-0.0312644	0.999994	-0.0249204
Medtr8g096070	NA	TPR repeat region family protein	-0.0286887	0.917852	0.0176384	0.971299	-0.142452	0.433007	-0.304243	0.128184	-0.218559	0.08564	-0.379997	0.00279421	-0.0683703	0.995689	-0.0198505	0.994562	0.0882697	0.999975	0.0367342	0.999511	0.0830436	0.863045	-0.371503	0.234973	-0.535976	0.690499	-0.421253	0.00144253	-0.615032	2.12236e-13	-0.714295	3.63125e-10	-0.689583	3.72319e-17	-0.882473	1.27245e-10	-0.803645	1.96204e-13	-1.11565	7.79143e-11	-1.07051	6.093e-10	-0.0137569	0.999914	-0.103576	0.999994	0.0307207
Medtr3g067715	NA	cold-regulated protein, putative	0.391017	0.364224	1.42398	0.030051	-1.08451	0.0368229	-0.758188	0.524982	-0.675922	0.112967	0.0624859	0.955672	-0.0873545	0.996733	-0.318812	0.930218	0.0758392	0.999975	0.11708	0.999511	-0.00230456	0.999098	-0.567989	0.72381	-0.803306	0.797064	-0.763283	0.316099	-0.904145	0.188305	-1.07338	0.0625563	-0.443309	0.323958	-0.310841	0.781862	-0.0057114	0.995989	-0.549646	0.661652	-0.115281	0.893083	0.0429093	0.999914	-0.133595	0.999994	-0.334813
Medtr7g009590	NA	vacuolar H+ ATPase V0 sector, subunit D	-0.085113	0.621534	0.0729332	0.729109	-0.102249	0.428307	-0.117652	0.582083	0.203401	0.201472	0.568587	2.3672e-06	-0.0121257	0.999832	-0.101867	0.524887	0.00415796	0.999975	-0.00886742	0.999511	-0.000310706	0.999098	-0.0478242	0.915219	-0.0319919	0.985185	-0.207842	0.101801	-0.353944	1.908e-05	-0.133951	0.0588332	-0.0919957	0.216595	-0.214255	0.0378421	-0.26318	0.00230204	-0.292281	0.0109233	0.0196971	0.914422	0.0264109	0.999914	-0.114355	0.999994	-0.0796573
Medtr4g097580	NA	nuclear matrix constituent-like protein, putative	-0.0252239	0.933819	-0.0120713	0.971861	-0.0719521	0.630917	-0.093096	0.576904	-0.144591	0.239715	-0.302788	0.00238446	0.127681	0.945773	0.0809198	0.938463	0.0288847	0.999975	-0.0336276	0.999511	-0.120226	0.420279	-0.143227	0.762135	0.356691	0.869778	0.152801	0.111477	0.0540248	0.575072	0.0672364	0.34899	-0.215169	0.000148585	-0.421242	2.70633e-09	-0.343817	1.37991e-05	-0.520887	3.55236e-05	-0.534947	1.77333e-06	-0.0822124	0.999914	-0.15896	0.999994	-0.0694725
Medtr6g015750	NA	disease resistance protein (TIR-NBS-LRR class)	-0.444554	0.688068	-0.682718	0.31774	-0.408849	0.381752	-0.383843	0.567003	-0.644689	0.0138302	-1.16123	0.000272296	-0.228955	0.974247	-0.119814	0.987625	0.0514355	0.999975	-0.131608	0.999511	-0.238471	0.668838	-0.119175	0.950166	0.102428	0.987021	-0.475609	0.12766	-0.640814	0.0141441	-0.466704	0.0191855	-0.392156	0.0301235	0.427543	0.0434437	0.160687	0.567033	0.159751	0.64491	-0.269215	0.339561	0.153093	0.999914	0.27741	0.999994	-0.42931
Medtr2g016630	NA	cellulose synthase-like protein	0.0998759	0.728554	0.640056	0.000372849	-1.68763	3.32049e-09	-1.86371	8.70205e-11	-0.651828	0.110038	-0.673114	0.015916	-0.0552678	0.995689	-0.00883889	0.997732	-0.0252581	0.999975	-0.0837312	0.999511	-0.171903	0.227892	-0.247317	0.571181	0.122747	0.980744	-0.440435	0.0411898	-0.478935	0.00640399	-0.796773	2.42215e-14	-0.304793	0.0222697	-0.974043	1.456e-08	-0.834398	1.96536e-08	-1.21078	1.89118e-10	-1.93055	3.73623e-26	-0.0382139	0.999914	-0.13246	0.999994	-0.0945859
Medtr6g015755	NA	hypothetical protein	-0.683336	NA	-0.827911	0.511499	0.374312	0.645215	-1.20909	0.110274	-0.00542041	0.995961	0.530955	0.478673	0.876621	NA	0.142397	0.995664	0.717784	0.999975	-0.32035	0.999511	-0.53334	0.873407	0.103361	0.984232	0.738349	0.917395	1.35915	0.216268	0.496921	0.391265	2.27535	9.69923e-07	1.86482	0.00016644	2.08927	0.0379948	1.00347	0.215222	-0.0173268	0.98665	0.394964	0.753847	NA	NA	NA	NA	NA
Medtr1g103810	NA	photosystem II Pbs27 protein	-0.0159658	0.985244	-0.227326	0.594731	-0.140012	0.675454	-0.0150053	0.974721	-0.380214	0.117512	-0.563218	0.0264913	-0.610553	0.646938	-0.0583619	0.994704	0.0694275	0.999975	-0.203954	0.999511	-0.134369	0.898605	0.17347	0.895026	-0.2338	0.913343	-0.143656	0.6358	0.307878	0.23717	-0.595238	0.00509972	-0.476265	0.00921875	-0.329475	0.190057	-0.238411	0.331729	-0.395116	0.206641	0.081481	0.804427	-0.236002	0.999914	0.401625	0.999994	-0.147542
Medtr8g080210	NA	extracellular ligand-gated ion channel protein	-0.274154	0.462617	-0.095699	0.855201	-0.119897	0.692443	0.21823	0.46677	-0.0192852	0.946121	-0.137	0.416682	-0.29101	0.767037	-0.0924678	0.987593	0.0370435	0.999975	0.10268	0.999511	-0.108376	0.85981	0.0200914	0.984675	0.135781	0.965574	0.04778	0.825555	0.0132091	0.949624	-0.10691	0.540269	-0.0844835	0.527851	-0.220659	0.287016	-0.41463	0.00720635	-0.248597	0.108871	0.212266	0.28015	-0.16788	0.999914	-0.18973	0.999994	-0.145599
Medtr8g027700	NA	trafficking protein particle complex subunit-like protein	-0.622246	0.269527	-0.0957198	0.929903	0.282439	0.63777	0.604218	0.113627	0.744217	0.0497325	1.36354	1.95252e-09	-0.252648	NA	0.360452	0.947093	-0.248258	0.999975	-0.0249578	0.999511	0.252989	0.847424	0.829179	0.138669	0.685955	0.496331	1.0567	0.00330864	1.12859	3.7478e-05	1.09456	8.00593e-05	0.858111	5.00931e-06	0.528533	0.0695097	0.577498	0.0655199	0.481071	0.0882804	0.350026	0.32938	-0.0849376	0.999914	0.140645	0.999994	0.0394292
Medtr3g077590	NA	anthranilate phosphoribosyltransferase	0.642461	9.38123e-06	0.612416	0.00141332	0.74016	0.242179	1.33906	3.02173e-05	0.276949	0.532886	-0.593579	0.0691462	-0.0174067	0.999832	0.0470446	0.994286	-0.0740193	0.999975	-0.100688	0.999511	0.0444941	0.964481	0.236385	0.349803	0.0508905	0.986811	-0.251938	0.0891249	-0.300438	0.180919	-0.0695896	0.543611	0.586294	1.1666e-07	0.859163	1.22535e-06	0.752129	3.45608e-06	0.249442	0.459739	0.955091	4.08863e-06	0.346143	0.867864	0.0124702	0.999994	0.381003
Medtr8g088020	NA	galactinol-raffinose galactosyltransferase	NA	NA	NA	NA	NA	NA	NA	NA	NA	NA	NA	NA	NA	NA	NA	NA	NA	NA	NA	NA	NA	NA	NA	NA	NA	NA	NA	NA	NA	NA	NA	NA	NA	NA	NA	NA	NA	NA	NA	NA	NA	NA	NA	NA	NA	NA	NA
Medtr7g009040	NA	Nodule Cysteine-Rich (NCR) secreted peptide	NA	NA	NA	NA	NA	NA	NA	NA	NA	NA	NA	NA	NA	NA	NA	NA	NA	NA	NA	NA	NA	NA	NA	NA	NA	NA	NA	NA	NA	NA	NA	NA	NA	NA	NA	NA	NA	NA	NA	NA	12.2707	6.41651e-31	NA	NA	NA	NA	NA
Medtr7g022480	NA	amidohydrolase family protein	-0.175171	0.838331	-0.132129	0.848197	0.211572	0.596645	0.26327	0.531224	0.345852	0.203913	0.028446	0.924223	0.669466	NA	0.261268	0.97264	0.206587	0.999975	0.188065	0.999511	0.127029	0.904114	0.36314	0.564904	0.0611508	0.98539	0.582867	0.0441576	0.31043	0.215887	0.448504	0.038322	0.440483	0.0285632	0.050651	0.860728	0.273324	0.294069	0.775445	0.00136312	0.664801	0.0170507	-0.213613	0.999914	0.239984	0.999994	-0.231928
Medtr3g020930	NA	Nodule Cysteine-Rich (NCR) secreted peptide	NA	NA	NA	NA	NA	NA	NA	NA	NA	NA	NA	NA	NA	NA	1.70193	NA	-1.67945	0.999975	0.943645	0.999511	0.621315	NA	NA	NA	NA	NA	NA	NA	NA	NA	-1.00563	0.825053	0.70009	0.864052	NA	NA	-1.87903	0.651087	1.11775	0.613531	11.357	1.16009e-26	NA	NA	NA	NA	NA
Medtr1g076910	NA	22.0 kDa class IV heat shock protein	NA	NA	NA	NA	NA	NA	NA	NA	NA	NA	NA	NA	-0.513738	NA	0.0912539	0.999365	-0.475876	0.999975	-1.08621	0.999511	-0.0894257	NA	-0.485983	0.977731	-0.0734579	0.996636	-0.707063	NA	-0.756224	0.889181	0.124341	0.931518	1.09282	0.378419	5.11187	0.00114952	4.07321	0.00362379	4.63601	0.00039172	4.17132	0.102629	NA	NA	NA	NA	NA
Medtr2g082640	NA	BHLH domain class transcription factor	0.0801269	0.714786	-0.142631	0.481783	-0.173507	0.143891	-0.165817	0.381374	-0.575384	0.000220911	-0.82079	5.22032e-16	-0.215353	0.643598	0.0230217	0.994562	-0.0897367	0.999975	0.0728791	0.999511	0.0401553	0.896153	-0.0467663	0.949208	-0.390224	0.797064	-0.271995	0.167058	-0.391637	9.77911e-05	-0.454225	4.48208e-07	-0.35312	8.74029e-07	-0.338279	0.0198099	-0.504034	8.36558e-08	-0.612326	2.8047e-07	-0.0359418	0.794585	-0.197938	0.999914	-0.0881747	0.999994	-0.066446
Medtr7g037020	NA	mediator of RNA polymerase II transcription subunit 21	0.104599	0.819592	0.0526678	0.923216	0.13181	0.647195	0.190798	0.554199	0.452971	0.0211693	0.873691	6.06174e-05	0.156862	0.991621	-0.144731	0.963738	-0.236198	0.999975	0.29206	0.999511	0.0301699	0.976397	0.226493	0.744069	0.0393449	0.991826	0.760814	1.84532e-05	0.66933	1.00952e-05	1.04552	4.82118e-09	0.778463	1.26003e-08	0.522316	0.0101915	0.686286	0.000516685	0.932479	1.60774e-08	0.769344	1.11115e-05	-0.0580654	0.999914	-0.163029	0.999994	0.165329
Medtr3g102670	NA	lipase	0.402437	0.390571	0.291035	0.287882	0.399206	0.117687	0.321097	0.247433	0.450807	0.0617059	0.207304	0.368601	0.185671	0.995689	0.203251	0.985145	0.31276	0.999975	-0.395083	0.999511	0.011769	0.994292	0.363394	0.514899	0.282529	0.856286	0.739824	0.000186592	1.14987	1.80979e-12	1.30736	2.23293e-16	1.21035	5.98795e-24	1.8771	1.17392e-20	1.77963	4.18121e-22	1.87139	5.63506e-31	2.02277	1.26601e-22	0.0254072	0.999914	-0.0351541	0.999994	0.0526834
Medtr4g016920	NA	glycoside hydrolase family 1 protein	-1.28948	2.63513e-07	-0.016617	0.986769	-0.695554	0.0444846	-1.21204	5.95904e-06	0.261493	0.400169	-0.517535	0.178835	-0.181406	NA	-0.432817	0.942703	0.821429	0.903781	-0.0845139	0.999511	0.0692197	0.976436	0.11583	0.947654	0.663329	0.627372	0.429752	0.304485	-0.231909	0.618732	-0.580108	0.0117708	-0.33968	0.0963928	0.0399557	0.916176	0.163009	0.702162	-1.55125	0.000524284	-2.09683	1.06634e-11	0.412094	0.999914	-0.195377	0.999994	0.0501758
Medtr1g026125	NA	CDSP32 protein (drought-induced stress protein of 32 kDa)	-0.181464	0.676105	-0.142749	0.616371	-0.157249	0.522367	-0.397804	0.0890171	-0.312127	0.158302	-0.92996	3.91097e-07	-0.132553	0.995689	-0.226127	0.663958	0.0341187	0.999975	0.131533	0.999511	0.187087	0.734869	-0.357796	0.376505	-0.435233	0.517291	-0.617238	0.0106587	-1.00968	0.000431196	-1.49213	1.53048e-11	-1.33272	9.27323e-10	-2.08036	3.31105e-09	-2.08529	5.30944e-15	-3.42164	2.62568e-20	-4.0084	3.13589e-29	0.235345	0.999914	0.175872	0.999994	-0.0711869
Medtr4g063690	NA	Nodule Cysteine-Rich (NCR) secreted peptide	NA	NA	NA	NA	NA	NA	NA	NA	NA	NA	NA	NA	NA	NA	NA	NA	NA	NA	NA	NA	NA	NA	NA	NA	NA	NA	NA	NA	NA	NA	NA	NA	0.70009	0.864052	NA	NA	1.44886	0.751861	9.18088	5.6577e-14	11.6961	3.32373e-26	NA	NA	NA	NA	NA
Medtr7g065230	NA	glutathione S-transferase, amine-terminal domain protein	-0.120648	NA	1.10637	0.408189	-0.456114	0.754569	-1.26912	0.247314	-0.659651	0.403408	-0.761961	0.3037	0.310823	0.971524	0.210306	0.987625	0.506955	0.999975	0.24237	0.999511	-0.37151	0.666434	-0.137032	0.958949	-0.175176	0.96221	0.0914672	0.873571	-0.257484	0.626619	-0.0160931	0.973705	-0.300594	0.240613	-1.12661	1.07868e-05	-1.10907	0.000272591	-1.25842	0.00231795	-2.0395	0.00100905	-0.279469	0.999914	0.405579	0.999994	-0.508782
Medtr2g083510	NA	disease resistance protein (TIR-NBS-LRR class), putative	-0.946611	NA	-1.5399	0.108479	-0.55617	0.635915	0.0571467	0.962727	-0.405543	0.577048	-1.1605	0.0841745	-0.721866	NA	0.388643	0.943559	-0.137855	0.999975	-0.792633	0.941679	0.058035	0.986328	0.103781	0.97577	-0.266951	0.953652	-0.21162	0.753269	-0.504225	0.302107	-0.855665	0.0553267	-0.818076	0.0088246	-1.73891	0.0103757	-1.5657	0.011111	-3.32038	0.000968007	-1.80458	0.0367222	0.947127	0.999914	0.616367	0.999994	-0.421873
Medtr5g066060	NA	carbonic anhydrase family protein	0.821717	2.01619e-05	0.959293	0.108623	0.821472	0.131638	2.09182	8.06412e-12	1.47269	0.210132	-1.14729	0.0259396	0.0533213	0.999717	0.123975	0.987625	-0.103615	0.999975	-0.0844516	0.999511	0.587938	0.340196	0.487145	0.746603	0.395122	0.815573	-0.498517	0.0330018	-0.825863	0.00288093	-1.79638	1.31279e-25	-0.935676	0.000130387	-0.759224	0.0637025	-1.44385	3.95659e-06	-2.19568	1.63515e-07	-2.35746	1.12717e-13	1.24652	0.11655	0.167744	0.999994	0.745299
Medtr5g031790	NA	translation initiation factor eIF-2B protein	-0.240964	0.218849	-0.162965	0.507767	-0.0686863	0.721747	-0.113258	0.560356	0.0868884	0.602018	0.103219	0.456344	-0.156411	0.960857	0.000442903	0.999365	-0.00125869	0.999975	0.00889928	0.999511	0.0959234	0.818985	0.0110807	0.990081	0.252992	0.723518	0.333954	0.00118989	0.556103	4.94752e-09	0.563214	3.42986e-09	0.379047	8.47439e-06	0.0358625	0.84102	0.334865	0.0207668	-0.17647	0.229987	0.108821	0.494448	0.0105824	0.999914	-0.117197	0.999994	-0.113379
Medtr7g094710	NA	transmembrane protein, putative	0.0445222	0.948379	-0.357099	0.429642	-0.059701	0.908302	0.187879	0.577532	-0.490987	0.0780542	-0.553356	0.00794349	0.0592658	0.999832	-0.168671	0.987625	-0.104255	0.999975	0.290124	0.999511	-0.0122095	0.993236	-0.00914851	0.994083	-0.458567	0.878296	-0.144366	0.588092	-0.426117	0.0334247	-0.209586	0.370568	-0.305324	0.048527	-0.41001	0.0720802	-0.2367	0.301011	-0.368046	0.218786	0.742423	0.00881172	-0.309071	0.999914	-0.144161	0.999994	0.217062
Medtr6g005650	NA	DUF676 family protein	0.195988	0.53846	-0.144367	0.674804	-0.0352335	0.918229	0.285042	0.340328	-0.480343	0.108142	-1.13069	6.98718e-06	0.0989433	0.995689	-0.00904093	0.999365	-0.0641117	0.999975	-0.212694	0.999511	-0.272894	0.510033	-0.180328	0.817037	-0.181581	0.960824	-0.25862	0.0571842	-0.397992	0.0210868	-0.506326	5.29694e-05	-0.417616	7.20113e-05	0.0857022	0.608168	-0.217216	0.217015	-0.37928	0.133564	0.453844	0.0022908	0.0681783	0.999914	-0.0819968	0.999994	-0.0293279
Medtr0002s0090	NA	LRR and NB-ARC domain disease resistance protein	NA	NA	NA	NA	NA	NA	NA	NA	NA	NA	NA	NA	NA	NA	NA	NA	NA	NA	NA	NA	NA	NA	NA	NA	NA	NA	NA	NA	NA	NA	NA	NA	NA	NA	NA	NA	NA	NA	NA	NA	NA	NA	NA	NA	NA	NA	NA
Medtr6g060845	NA	methyl-CpG-binding domain protein	0.465659	NA	-1.0412	0.183415	0.355276	0.707479	0.111475	0.904069	-0.157291	0.812018	-0.355725	0.466986	-1.57856	NA	-0.494924	0.947974	0.513321	0.999975	-0.311879	0.999511	0.439039	0.809749	0.313782	0.903619	-0.282497	0.96221	0.0594313	0.948155	0.28442	0.637428	-0.468845	0.504672	-0.627024	0.104612	-0.314424	0.659574	0.572574	0.270698	0.433452	0.345683	0.120583	0.857731	0.121589	0.999914	-0.193166	0.999994	0.363985
Medtr4g105370	NA	LRR receptor-like kinase family protein	-0.346689	0.148324	-0.380177	0.0905102	-0.0739387	0.776991	0.0317393	0.931629	0.797377	6.07789e-05	1.08487	4.30017e-17	0.0425412	0.999832	0.243435	0.703768	0.163271	0.999975	-0.0833667	0.999511	-0.0306602	0.970501	-0.235768	0.713134	0.358666	0.876141	-0.107274	0.631581	0.3566	0.0142768	0.720565	3.79177e-09	0.356799	0.000386494	0.235109	0.155258	-0.0032399	0.98601	0.515886	0.000786621	0.613734	0.00415442	-0.164656	0.999914	0.355368	0.999994	-0.0584487
Medtr3g104630	NA	hypothetical protein	0.400196	0.633973	0.113742	0.914278	0.0216936	0.979258	0.577116	0.147441	0.160513	0.825848	-0.38947	0.384409	-0.000822835	0.999883	0.122001	0.987625	-0.359918	0.999975	0.113439	0.999511	0.00475122	0.997583	-0.0394932	0.981246	-0.347892	0.845444	-0.273264	0.449335	-0.476113	0.188084	-1.0435	0.00273547	-1.00276	0.0644949	-1.10866	0.126403	-2.66731	0.00509514	-2.89647	8.72493e-05	-1.36542	0.113209	-0.146373	0.999914	0.0280076	0.999994	0.451487
Medtr8g465380	NA	F-box/RNI/FBD-like domain protein	0.0814613	NA	-1.33909	0.290381	-0.444462	0.686979	-0.966013	0.210026	-0.777425	0.150038	-1.35866	0.00530959	-0.0253381	NA	-0.989779	0.987625	-0.0901388	0.999975	0.17302	0.999511	0.400805	0.938664	0.568767	0.879557	-1.7579	0.345317	0.0886269	0.931128	-0.366704	0.563502	-0.470755	0.349663	-0.174856	0.64239	-0.992376	0.0186672	-0.210271	0.593666	-0.49216	0.236132	-1.10906	0.0214022	NA	NA	NA	NA	-0.61516
Medtr3g099080	NA	squamosa promoter-binding 13A-like protein	NA	NA	NA	NA	NA	NA	NA	NA	NA	NA	NA	NA	NA	NA	NA	NA	NA	NA	NA	NA	NA	NA	NA	NA	NA	NA	NA	NA	NA	NA	NA	NA	NA	NA	NA	NA	NA	NA	NA	NA	NA	NA	NA	NA	NA	NA	NA
Medtr1g086950	NA	transmembrane protein, putative	0.235244	0.26397	0.23498	0.235878	0.00789625	0.988419	0.503378	0.138701	0.304262	0.337703	-0.0696908	0.834438	0.0535441	0.995689	0.0638713	0.994286	-0.123452	0.999975	-0.135183	0.999511	-0.213168	0.456387	-0.15022	0.84814	-0.226795	0.748579	-0.758695	7.87475e-05	-0.411057	0.139093	-1.25618	2.08294e-13	-0.822926	6.6985e-06	-1.29364	1.29521e-07	-0.916451	0.000207234	-0.902959	0.00558042	-1.00211	0.0116834	-0.0454496	0.999914	-0.136682	0.999994	-0.00717212
Medtr5g030770	NA	transcription factor bHLH93	-0.0543462	0.953383	-0.564792	0.0840366	-0.262946	0.424157	-0.425755	0.122531	0.453229	0.028224	0.652884	0.0233076	0.937944	0.399045	0.25692	0.984071	0.0730771	0.999975	0.0692133	0.999511	-0.770587	0.0117782	-0.546748	0.528013	-0.183351	0.949987	0.151232	0.749155	0.528928	0.0472816	1.09317	1.32647e-10	1.15639	1.44445e-09	1.51647	5.80708e-14	1.79387	1.28126e-18	3.08577	9.29227e-38	3.79265	3.61502e-50	-0.225448	0.999914	-0.118632	0.999994	-0.637679
Medtr8g092550	NA	CC1-like splicing factor	-0.00240896	0.995137	0.124256	0.589754	0.336602	0.00171854	0.233644	0.171052	0.412744	0.0811391	0.691511	1.62298e-08	-0.000515918	0.999883	0.0846721	0.979209	0.0153581	0.999975	0.126227	0.999511	-0.0534139	0.899139	0.0574349	0.935219	0.468875	0.142236	1.04366	2.25198e-17	1.09038	4.83491e-24	1.11427	6.36136e-39	0.542834	1.52741e-08	0.361641	0.0156911	0.562448	5.63817e-08	0.245205	0.0638997	0.560231	8.38548e-06	-0.109399	0.999914	-0.0501931	0.999994	0.0465203
Medtr1g080990	NA	MtN26	-1.16351	NA	1.38083	0.51265	-0.616796	0.818889	-1.97125	0.00160589	-0.131913	0.885485	-0.424713	0.484383	0.459365	NA	-0.172969	0.997415	-0.540965	0.999975	1.85022	0.999511	-0.466934	NA	-1.38215	0.869677	-1.39758	0.930198	1.71914	NA	-0.0348917	0.994575	-2.15479	NA	-0.448162	0.602759	2.65507	0.0431521	0.374066	0.759999	-0.436383	0.329858	-2.71789	2.41763e-05	NA	NA	NA	NA	2.23225
Medtr0331s0010	NA	cytosine-specific methyltransferase, putative	-0.0676505	0.927766	0.151515	0.772699	-0.164646	0.638588	0.32449	0.317081	-0.0458347	0.894572	-0.587704	0.0080511	0.2256	0.980134	0.14	0.987625	0.0917222	0.999975	-0.126176	0.999511	0.00806723	0.996522	-0.0771479	0.952514	-0.236814	0.878518	-0.0910342	0.784523	-0.238631	0.241824	-0.34765	0.135067	-0.288236	0.0790284	-0.0971573	0.699198	-0.202585	0.372688	-0.186177	0.422469	0.397822	0.131521	0.153804	0.999914	-0.100401	0.999994	0.073013
Medtr5g464760	NA	UDP-glucosyltransferase family protein	NA	NA	NA	NA	NA	NA	NA	NA	NA	NA	NA	NA	NA	NA	NA	NA	NA	NA	NA	NA	NA	NA	NA	NA	NA	NA	NA	NA	NA	NA	NA	NA	NA	NA	NA	NA	NA	NA	NA	NA	NA	NA	NA	NA	NA	NA	NA
Medtr8g085190	NA	hypothetical protein	0.310492	0.146537	-0.132043	0.62506	-0.0670755	0.817836	-0.140619	0.504268	-0.541578	0.00132276	-0.472322	6.48679e-05	0.198328	0.900061	0.102528	0.947093	-0.0277494	0.999975	0.213139	0.999511	-0.17927	0.621659	-0.230975	0.527138	-0.204767	0.877725	-0.209474	0.272667	-0.508135	3.23876e-05	-0.269737	0.0222399	-0.242009	0.017478	-0.244767	0.175927	-0.331304	0.00637684	-0.079536	0.548524	0.390706	0.00227817	-0.231504	0.999914	-0.109254	0.999994	-0.126814
Medtr3g498825	NA	transcription factor bHLH137	0.825623	NA	1.50274	0.13419	2.2386	0.109882	1.78636	0.270733	4.13813	0.0259517	1.07339	0.273869	1.59194	NA	0.831022	NA	-1.10019	0.999975	-3.22268	0.999511	-0.100024	NA	-0.409347	NA	-1.72095	0.85296	NA	NA	3.39822	0.0803543	5.03962	0.000678257	5.71286	1.98529e-09	7.12677	5.03422e-09	2.69132	0.000129594	4.11284	5.72517e-07	6.28932	2.379e-07	NA	NA	NA	NA	NA
Medtr6g013750	NA	DUF4336 domain protein	-0.557604	0.420151	-0.0421031	0.956979	-0.203797	0.648534	-0.25979	0.41487	-0.783717	0.00689525	-1.14352	0.00110816	0.0206861	NA	0.135213	0.994562	0.560747	0.999975	0.396684	0.999511	0.594959	0.577836	-0.152261	0.942392	-0.2953	0.921235	-0.517308	0.313909	-0.98882	0.0226886	-0.892073	0.0161861	-0.959595	0.000272416	-1.27498	0.00187253	-1.10441	0.000434526	-2.02013	0.000158692	-2.45828	0.000443919	-0.102656	0.999914	-0.359409	0.999994	-0.360758
Medtr6g465420	NA	CBF/DREB1 transcription factor	NA	NA	NA	NA	NA	NA	NA	NA	NA	NA	NA	NA	-1.81955	NA	0.831024	NA	-0.483462	0.999975	-1.27155	0.999511	-2.27661	NA	-1.48009	0.893423	1.4276	NA	1.36233	NA	-0.0145409	0.996439	0.0669892	0.946936	0.382227	0.701995	0.528901	0.661248	-0.806084	0.222062	-2.27197	0.00290195	-0.92801	0.362708	NA	NA	NA	NA	NA
Medtr8g018480	NA	disease resistance protein (TIR-NBS-LRR class)	0.931166	NA	-0.4806	0.686618	0.19876	0.786331	0.275649	0.738668	-0.647371	0.0980181	-0.510073	0.268829	-0.20743	NA	0.456618	0.918028	0.188162	0.999975	-0.306657	0.999511	-0.397759	0.829545	-0.516772	0.81607	-0.33189	0.943902	-0.603534	0.341469	-0.433759	0.260531	-1.04028	0.00101108	-0.693139	0.00116242	-0.844976	0.00626309	-0.971311	0.00523774	-1.62029	9.40279e-06	-1.18785	0.00236326	0.0501945	0.999914	0.314583	0.999994	-0.202398
Medtr1g105970	NA	tubulin alpha-6 chain, putative	0.141182	0.644952	0.257619	0.231824	0.092616	0.666842	0.238656	0.326251	-0.0679505	0.860662	-1.24231	2.31132e-07	-0.108395	0.980134	-0.150876	0.855669	-0.069112	0.999975	-0.0607185	0.999511	0.224884	0.580481	-0.0888851	0.954395	0.00408598	0.999734	-0.370735	0.000404572	-0.591258	1.36622e-06	-0.762389	1.90079e-09	-0.826927	2.17811e-13	-1.04037	7.39599e-20	-1.19217	3.39055e-21	-1.35117	1.82023e-24	-0.943908	1.30879e-05	0.195979	0.999914	0.0129472	0.999994	0.367871
Medtr6g012800	NA	pectinesterase	0.0872188	0.926987	-0.0160725	0.989196	-0.498641	0.246011	-0.146797	0.807388	-0.460802	0.255504	-0.615395	0.101774	-0.235578	0.995689	0.326185	0.938463	-0.237995	0.999975	0.0910511	0.999511	-0.245259	0.713061	-0.151022	0.906786	-0.164656	0.95809	-0.363311	0.29363	-0.230815	0.506728	-0.907672	0.000929798	-0.610366	0.00498614	-0.872537	0.0535353	-1.67876	0.000236468	-0.973081	0.0429782	-1.45062	0.00347514	-0.200289	0.999914	0.0324787	0.999994	0.205984
Medtr3g065820	NA	F-box/LRR protein	NA	NA	NA	NA	NA	NA	NA	NA	NA	NA	NA	NA	NA	NA	NA	NA	NA	NA	NA	NA	NA	NA	NA	NA	NA	NA	NA	NA	NA	NA	NA	NA	NA	NA	NA	NA	NA	NA	NA	NA	NA	NA	NA	NA	NA	NA	NA
Medtr5g009630	NA	seven transmembrane MLO family protein	NA	NA	NA	NA	NA	NA	NA	NA	NA	NA	NA	NA	NA	NA	NA	NA	NA	NA	NA	NA	NA	NA	NA	NA	NA	NA	NA	NA	NA	NA	NA	NA	NA	NA	NA	NA	NA	NA	NA	NA	NA	NA	NA	NA	NA	NA	NA
Medtr6g478230	NA	F-box protein interaction domain protein	NA	NA	NA	NA	NA	NA	NA	NA	NA	NA	NA	NA	0.0890523	NA	-0.0185073	0.999365	0.246667	0.999975	-0.878133	0.999511	0.212774	0.949381	-0.278506	0.951533	0.0177057	0.999734	0.0656839	0.973376	-0.576156	0.637272	1.33715	0.191943	0.834787	0.37155	1.83725	0.113532	2.42447	0.0279892	2.80515	0.0102626	1.61672	0.347321	NA	NA	NA	NA	NA
Medtr8g039910	NA	disease resistance protein (TIR-NBS-LRR class)	0.174038	0.804423	-0.104281	0.884343	0.0887705	0.840275	-0.175891	0.721375	-0.406078	0.183094	-0.769375	0.00285555	0.407124	0.908536	-0.185214	0.980025	0.424365	0.999975	-0.133127	0.999511	0.0586208	0.963327	0.01271	0.993731	-0.223466	0.94933	0.25671	0.33927	0.0208923	0.948199	-0.0505253	0.838083	-0.105494	0.526124	0.0873193	0.789635	-0.276319	0.23852	-0.128797	0.578753	0.21734	0.425829	-0.298439	0.999914	-0.0584313	0.999994	0.456826
Medtr5g066080	NA	transcription factor	NA	NA	NA	NA	NA	NA	NA	NA	NA	NA	NA	NA	-0.0253385	NA	0.891376	0.987625	-0.276664	0.999975	-0.361964	0.999511	0.199478	0.976397	2.07781	0.614481	0.82662	0.925669	0.170384	0.908029	2.47182	0.000870869	2.32244	0.0124545	0.981603	0.0366836	1.13445	0.0549531	1.51805	0.0110604	0.687937	0.132074	-0.0459774	0.960212	NA	NA	NA	NA	NA
Medtr1g039445	NA	cellulose synthase-like protein	NA	NA	NA	NA	NA	NA	NA	NA	NA	NA	NA	NA	0.696001	NA	NA	NA	NA	NA	NA	NA	NA	NA	NA	NA	NA	NA	NA	NA	NA	NA	NA	NA	0.70009	0.864052	NA	NA	2.16361	0.581823	8.82322	5.86504e-14	10.6018	2.60101e-23	NA	NA	NA	NA	NA
Medtr8g014680	NA	transmembrane protein, putative	-0.153727	0.879812	-0.364356	0.56575	-0.343943	0.391027	-0.113968	0.857903	-0.244764	0.514555	-0.598938	0.0833589	-0.235312	0.988978	-0.322645	0.903426	0.320761	0.999975	-0.432557	0.999511	0.291557	0.772092	-0.0144826	0.994799	0.0274452	0.997166	-0.508731	0.321576	-0.494783	0.0428394	-0.548784	0.0128264	-0.0163314	0.940205	-0.157698	0.611852	-0.344992	0.147074	-0.290025	0.266012	-0.142891	0.558546	0.0165961	0.999914	-0.11739	0.999994	-0.147156
Medtr6g087070	NA	casein kinase I-like protein	0.0379492	0.877319	-0.0675253	0.801414	-0.0525944	0.719263	-0.00871903	0.967747	-0.152679	0.243866	-0.372304	0.00310763	-0.0504879	0.995689	0.0114418	0.996644	0.00429	0.999975	-0.0151957	0.999511	-0.00367108	0.995828	0.00627014	0.993013	-0.0939372	0.95809	-0.301028	0.000528527	-0.340485	2.38081e-06	-0.310775	4.67595e-06	-0.288967	9.36196e-10	-0.318211	0.000165459	-0.530116	2.5473e-12	-0.498809	7.07098e-08	-0.38455	0.00366071	-0.02572	0.999914	-0.023898	0.999994	0.125335
Medtr5g008325	NA	transmembrane protein, putative	-0.106495	NA	-0.234409	0.915025	0.0272525	0.986652	-0.478683	0.603699	-0.495104	0.529186	-0.0864537	0.904088	0.911099	NA	-0.592819	0.987293	1.20706	0.999975	0.455502	0.999511	-0.150117	0.976086	0.184345	0.969289	0.194584	0.983533	-1.36519	0.124489	-0.127086	0.87687	0.171421	0.836858	0.617676	0.212018	0.709253	0.388746	-0.120895	0.859414	0.336746	0.675663	0.0185194	0.980915	NA	NA	NA	NA	NA
Medtr8g018150	NA	nucleolar GTP-binding-like protein	-0.2037	0.429568	0.0337862	0.947288	0.5986	1.72987e-05	0.266538	0.311809	0.898579	2.3234e-07	0.87484	5.07859e-07	-0.124071	0.991621	-0.146654	0.943192	-0.00952373	0.999975	0.184627	0.999511	0.257024	0.162226	0.496079	0.00559837	0.842005	0.000283563	1.5702	1.80542e-31	1.72257	4.56739e-52	1.77022	5.25779e-68	0.93193	1.64303e-18	0.401795	0.0377135	0.788974	1.45314e-11	0.0940315	0.616288	-0.394811	0.0255112	0.00275797	0.999914	0.25841	0.999994	-0.0787667
Medtr7g033700	NA	hypothetical protein	0.0261771	0.960722	0.0150208	0.97984	0.271059	0.19542	0.130615	0.610578	0.347075	0.0367143	0.377431	0.0188676	-0.0859182	0.995689	-0.0477069	0.994286	-0.038875	0.999975	0.148471	0.999511	0.0128458	0.989976	0.125521	0.84976	0.210166	0.875957	0.696122	1.1082e-07	0.805171	4.05174e-11	0.986	1.2645e-15	0.362777	9.69882e-05	0.09877	0.59331	0.302878	0.00851413	0.275115	0.0244002	-0.0376429	0.852164	0.225388	0.999914	-0.0275203	0.999994	-0.01332
Medtr2g080270	NA	hypothetical protein	-0.107747	0.678574	-0.238803	0.22205	-0.214475	0.128877	0.0329813	0.905257	0.411936	0.0272981	0.994833	2.67062e-10	-0.0802983	0.994759	-0.226825	0.181673	0.102353	0.999975	0.114463	0.999511	0.115475	0.770809	0.137401	0.829928	-0.377889	0.914466	0.138277	0.457911	0.149735	0.0915626	0.509543	1.51279e-05	0.272438	0.00739368	0.0360272	0.809926	0.0930646	0.528894	0.0884115	0.50523	0.371722	0.0239247	-0.0417962	0.999914	0.0053884	0.999994	-0.0387314
Medtr5g083840	NA	hypothetical protein	-0.0770387	0.928893	0.260209	0.677591	0.354377	0.324245	0.00884804	0.989318	0.195638	0.617284	-0.0330845	0.913733	-0.0846398	0.999502	-0.260003	0.849475	0.089873	0.999975	0.424284	0.941679	-0.0334965	0.982463	-0.38626	0.575117	-0.0614523	0.984498	-0.125519	0.643225	0.228855	0.394089	0.570324	0.0113808	0.0671104	0.719821	0.140074	0.57839	0.299414	0.268486	0.083138	0.754101	-0.21937	0.588435	0.277115	0.999914	-0.261051	0.999994	-0.114239
Medtr3g058260	NA	hypothetical protein	0.136154	NA	-0.186684	0.874874	-0.0551785	0.943903	0.0812275	0.88063	-0.483826	0.219572	-1.25605	2.26905e-05	-0.124686	NA	-0.225778	0.987625	-0.192078	0.999975	-0.320624	0.999511	0.2732	0.83407	-0.013906	0.994017	-0.87382	0.176305	-0.35679	0.361501	-0.56277	0.0399614	-0.704595	0.0743005	-0.112425	0.72393	0.27195	0.426469	-0.00588901	0.989088	-0.312547	0.305234	1.03338	7.59549e-05	NA	NA	NA	NA	NA
Medtr1g018580	NA	3-oxo-delta(4,5)-steroid 5-beta-reductase-like protein	NA	NA	NA	NA	NA	NA	NA	NA	NA	NA	NA	NA	NA	NA	NA	NA	NA	NA	NA	NA	NA	NA	NA	NA	NA	NA	NA	NA	NA	NA	NA	NA	NA	NA	NA	NA	NA	NA	NA	NA	NA	NA	NA	NA	NA	NA	NA
Medtr7g108950	NA	subtilisin-like serine protease	NA	NA	NA	NA	NA	NA	NA	NA	NA	NA	NA	NA	NA	NA	NA	NA	NA	NA	NA	NA	NA	NA	NA	NA	NA	NA	NA	NA	NA	NA	NA	NA	NA	NA	NA	NA	NA	NA	NA	NA	NA	NA	NA	NA	NA	NA	NA
Medtr5g067320	NA	transmembrane protein, putative	-0.0354238	0.939097	-0.841671	0.00258531	-0.609547	7.83352e-05	-0.948601	1.11216e-06	-0.705265	0.000155861	-1.13496	1.67857e-11	0.183652	0.960857	0.0479694	0.997415	0.135925	0.999975	-0.472042	0.92303	-0.631277	0.00260819	-1.10462	0.00270858	-1.3343	4.43662e-05	-0.921196	0.028084	-0.588305	0.000442281	-1.42124	5.07928e-17	-0.954389	8.89135e-05	-1.39864	4.75361e-05	-1.19921	2.72844e-07	-2.1532	1.11744e-18	-3.15576	1.87737e-24	-0.71799	0.00247563	-0.289107	0.999994	-0.554799
Medtr7g108955	NA	60S ribosomal protein L19	-0.170767	0.386079	0.022466	0.957825	0.546806	1.57987e-09	0.398767	0.0120191	1.22287	9.33546e-07	1.46888	2.47029e-12	-0.0531263	0.995689	0.00620064	0.999365	-0.134186	0.999975	0.246801	0.257424	0.284283	0.0239605	0.370329	0.0555266	0.176399	0.964436	1.14857	3.22866e-25	1.27371	7.85283e-51	1.89458	1.77161e-77	1.22374	2.97583e-42	0.758807	2.15355e-09	1.08794	9.43041e-25	0.58572	1.51934e-10	0.191835	0.232001	0.00944036	0.999914	0.0309913	0.999994	-0.0848427
Medtr5g096030	NA	RPM1-interacting protein 4 (RIN4) family protein	0.164399	0.440546	-0.161264	0.6882	-0.0285922	0.927572	-0.149224	0.510171	-0.47716	0.00216791	-0.26315	0.0508261	0.051701	0.995689	0.0605437	0.987593	-0.0903747	0.999975	0.0906305	0.999511	-0.0389812	0.937182	-0.0876001	0.89296	-0.244128	0.842998	0.0804626	0.596334	-0.0908842	0.509687	-0.311752	0.0128946	-0.211543	0.00749317	-0.693451	0.00103948	-0.43113	0.000470916	-0.954743	9.1125e-10	-0.883655	6.82019e-07	0.0379629	0.999914	-0.174202	0.999994	-0.0549157
Medtr6g009030	NA	ABC transporter B family protein	NA	NA	NA	NA	NA	NA	NA	NA	NA	NA	NA	NA	NA	NA	NA	NA	NA	NA	NA	NA	NA	NA	NA	NA	NA	NA	NA	NA	NA	NA	NA	NA	NA	NA	NA	NA	NA	NA	NA	NA	NA	NA	NA	NA	NA	NA	NA
Medtr4g071560	NA	subtilisin-like serine protease	NA	NA	NA	NA	NA	NA	NA	NA	NA	NA	NA	NA	NA	NA	NA	NA	NA	NA	NA	NA	NA	NA	NA	NA	NA	NA	NA	NA	NA	NA	NA	NA	NA	NA	NA	NA	NA	NA	NA	NA	NA	NA	NA	NA	NA	NA	NA
Medtr5g033150	NA	hypothetical protein	0.0869011	NA	0.257476	0.867488	0.197816	0.867759	0.759561	0.255274	0.751356	0.199035	0.780873	0.0579273	-0.133391	NA	-0.155466	0.994704	0.206248	0.999975	-0.809115	0.999511	0.231633	0.923392	-0.345224	0.898246	0.167192	0.979992	1.26979	0.047676	0.774566	0.0869949	1.87404	3.2447e-06	1.00981	0.00490143	1.58524	0.00315832	1.21469	0.0213446	1.83356	3.6505e-05	1.37203	0.00146389	0.138545	0.999914	0.257375	0.999994	-0.315861
Medtr3g098840	NA	DHHC type zinc finger protein	0.259164	0.0633679	0.168721	0.33634	-0.300368	0.0526811	-0.476408	0.0013196	-0.42949	0.00479491	-0.453762	0.00103531	-0.17675	0.94491	0.0523536	0.991319	-0.0386237	0.999975	-0.0746031	0.999511	-0.140941	0.616186	-0.0594139	0.939349	-0.312275	0.721764	-0.310377	0.000459004	-0.491459	2.66433e-07	-0.959895	1.38851e-22	-0.643002	4.89672e-25	-0.82085	3.47943e-08	-0.864963	1.96303e-20	-1.29484	8.08741e-21	-1.30643	1.61969e-19	-0.077291	0.999914	-0.200854	0.999994	0.0648764
Medtr3g030930	NA	RNA-binding region RNP-1 protein	0.517331	NA	-0.15378	0.930979	0.397076	0.630283	0.459298	0.589487	-0.111786	0.879913	0.530891	0.356419	1.17032	NA	0.438422	0.949912	-0.204546	0.999975	-0.717599	0.999511	0.330148	0.855748	0.276481	0.90614	-0.137756	0.979677	0.215976	0.742557	-0.00980622	0.990167	0.207705	0.711045	0.643767	0.0888198	1.42991	0.0168615	0.841883	0.161257	1.84245	0.0016091	0.0957383	0.897864	-0.0295423	0.999914	0.103814	0.999994	-0.337154
Medtr7g071720	NA	Nodule Cysteine-Rich (NCR) secreted peptide	NA	NA	NA	NA	NA	NA	NA	NA	NA	NA	NA	NA	NA	NA	NA	NA	NA	NA	NA	NA	NA	NA	NA	NA	NA	NA	NA	NA	NA	NA	NA	NA	NA	NA	NA	NA	NA	NA	1.57593	0.720846	13.7963	1.85436e-39	NA	NA	NA	NA	NA
Medtr1g083740	NA	single-stranded DNA-binding protein	-0.254873	0.583627	0.54993	0.0985608	0.892093	0.000321095	0.581036	0.1073	1.01599	0.000141073	1.88484	2.98894e-09	0.111582	0.997419	-0.0828761	0.994286	0.175559	0.999975	0.336748	0.999511	0.230249	0.776846	0.379878	0.633969	0.861343	0.215933	1.75633	2.40054e-16	2.03109	5.38643e-39	2.23154	1.38965e-43	1.55588	8.04207e-19	0.543542	0.00132004	0.958576	5.12617e-07	0.65675	0.00271327	-0.670519	0.120286	0.144605	0.999914	0.447619	0.999994	-0.0587492
Medtr6g092620	NA	1-aminocyclopropane-1-carboxylate oxidase	-0.185884	0.8697	0.952748	0.101958	1.76285	0.00271954	4.21021	1.34487e-09	3.12469	0.00167457	4.23375	0.000615951	1.14199	NA	-0.280251	0.994286	-0.346462	0.999975	0.182952	0.999511	0.407633	0.939889	0.587771	0.873099	0.312349	0.97838	1.52168	0.0828462	0.413568	0.704939	0.581226	0.413006	1.13883	0.0580856	2.25791	0.0291842	1.36371	0.0179446	2.34547	1.23791e-05	5.46908	5.51904e-56	NA	NA	NA	NA	1.24437
Medtr6g009400	NA	rRNA methyltransferase YlbH-like protein, putative	-0.069414	0.894596	-0.138526	0.73155	-0.0339398	0.924123	-0.119541	0.753478	-0.29473	0.190227	-0.375667	0.0456695	-0.175222	0.994126	-0.239677	0.753543	-0.00291605	0.999975	-0.128823	0.999511	0.0704424	0.929618	-0.175558	0.877431	-0.381695	0.668019	0.0134287	0.967274	0.0224229	0.928301	-0.205504	0.224185	-0.0932875	0.517786	-0.242782	0.220043	-0.114921	0.606833	0.245956	0.231622	0.398333	0.210559	0.025549	0.999914	0.0327631	0.999994	-0.312075
Medtr3g022300	NA	LRR and NB-ARC domain disease resistance protein	-0.687022	0.101992	-0.538292	0.0958555	0.00727222	0.990313	-0.164575	0.785373	0.161112	0.571333	0.414381	0.0405852	-0.097283	0.995689	-0.0215287	0.998756	0.138602	0.999975	-0.242417	0.999511	-0.127041	0.887893	-0.23855	0.81493	0.424035	0.949265	0.187451	0.447677	0.212501	0.430268	-0.0897939	0.546999	-0.109817	0.30612	-0.103835	0.573684	-0.420059	0.0229142	-0.0823015	0.804458	-0.386483	0.0417375	0.038108	0.999914	-0.0669238	0.999994	-0.162771
Medtr3g073450	NA	co-chaperone GrpE family protein	-0.13688	0.808207	-0.227145	0.53056	-0.201265	0.551739	-0.00511857	0.99093	-0.00289686	0.992555	-0.0102782	0.966229	0.086719	0.995689	-0.000698543	0.999365	-0.0274216	0.999975	-0.152552	0.999511	-0.0991332	0.924915	0.148777	0.888534	-0.0989667	0.979469	0.00226073	0.994349	0.503517	0.00985374	0.371322	0.0335397	-0.031887	0.86864	-0.149831	0.503993	0.0595414	0.7957	0.58567	0.00152343	0.515832	0.0150828	-0.0519879	0.999914	-0.00894236	0.999994	-0.165225
Medtr8g017080	NA	TCP-1/cpn60 chaperonin family protein	-0.451554	0.0254534	0.22038	0.505298	0.665083	3.01606e-05	0.426171	0.0410803	1.32565	1.02537e-07	1.87913	1.82671e-15	0.154128	0.960857	0.0146473	0.999365	-0.0907821	0.999975	0.269924	0.999511	0.29138	0.355411	0.353643	0.0911921	0.647152	0.108	1.81694	2.98749e-31	1.81615	6.10233e-85	2.01792	7.86058e-71	1.42598	4.4748e-26	0.78719	4.78321e-05	1.43724	8.36907e-35	0.87776	1.65175e-09	-0.0936444	0.657886	0.137648	0.999914	0.171191	0.999994	-0.376435
Medtr1g071070	NA	DUF4378 domain protein	0.210109	0.558882	-0.165785	0.559845	0.711418	3.8096e-07	1.23756	2.52606e-05	1.84109	8.3854e-13	2.33322	1.07611e-10	0.039859	0.999717	-0.185553	0.941178	0.0617091	0.999975	-0.0276299	0.999511	-0.251248	0.53264	-0.331105	0.56619	-0.451411	0.675809	-0.432898	0.0184353	-0.0985806	0.596094	0.569709	7.93826e-06	0.426989	0.0320643	0.49278	0.0213874	0.558639	0.0298481	0.360659	0.147753	-0.26371	0.584547	-0.0595758	0.999914	-0.0252314	0.999994	-0.215619
Medtr8g009840	NA	NADP-dependent alkenal double bond reductase P2	NA	NA	NA	NA	NA	NA	NA	NA	NA	NA	NA	NA	0.696001	NA	0.643541	0.993397	-0.16975	0.999975	-0.921247	0.999511	-1.48016	NA	0.190742	0.983991	-0.908764	0.966591	1.5233	NA	0.129116	0.932124	0.101727	0.941042	-0.991315	0.0768757	-0.304463	0.725644	-0.362657	0.606042	-1.35638	0.0536556	-0.648483	0.476591	NA	NA	NA	NA	NA
Medtr5g029550	NA	inactive shikimate kinase-like protein	0.148936	0.690215	-0.111662	0.822759	-0.122474	0.52347	-0.158389	0.561961	-0.357467	0.0300831	-0.697685	0.000279799	0.0823222	0.995689	0.00104603	0.999365	-0.089384	0.999975	0.0806387	0.999511	-0.0710214	0.90802	0.0731043	0.943519	-0.30875	0.773879	0.00591884	0.983445	-0.176296	0.244854	-0.718244	8.1897e-09	-0.321951	0.00706791	-0.4651	0.00113443	-0.687511	0.00021445	-0.740568	6.93152e-05	-0.674023	0.00378882	-0.0506339	0.999914	0.105433	0.999994	-0.0861453
Medtr2g036900	NA	pumilio-family RNA-binding repeatprotein	0.147329	0.441486	0.121668	0.574172	-0.158039	0.311538	-0.0518862	0.842239	-0.101594	0.46918	-0.604149	2.51982e-06	-0.117241	0.950008	-0.0250658	0.994562	-0.0497039	0.999975	0.034346	0.999511	-0.101775	0.70559	-0.0525904	0.95485	0.295615	0.932914	-0.120342	0.447738	-0.0861439	0.495384	-0.259938	0.00459369	-0.112412	0.311179	-0.0908078	0.509374	-0.414594	6.94662e-05	-0.235581	0.174638	-0.166058	0.291581	-0.0113187	0.999914	-0.00443676	0.999994	-0.097279
Medtr5g007850	NA	inner membrane protease subunit, putative	-0.0115575	0.992338	-0.110708	0.883785	0.479217	0.123862	0.648329	0.151971	1.02769	3.54892e-05	1.67635	3.89282e-09	-0.159874	0.995689	0.106801	0.994286	-0.0820205	0.999975	0.164504	0.999511	0.196889	0.859846	-0.249497	0.828103	-0.309881	0.930198	0.726135	0.0918987	1.04317	6.97883e-06	1.40349	5.97751e-09	0.984655	7.8211e-08	0.976314	0.000784568	1.25198	2.2763e-07	1.01901	8.6201e-05	0.817227	0.041206	0.118775	0.999914	0.542764	0.999994	-0.309893
Medtr8g094000	NA	hypothetical protein	NA	NA	NA	NA	NA	NA	NA	NA	NA	NA	NA	NA	NA	NA	NA	NA	NA	NA	NA	NA	NA	NA	NA	NA	NA	NA	NA	NA	NA	NA	NA	NA	NA	NA	NA	NA	NA	NA	NA	NA	NA	NA	NA	NA	NA	NA	NA
Medtr3g026150	NA	2OG-Fe(II) oxygenase family oxidoreductase	0.0574307	0.900996	0.0340098	0.950733	-0.15879	0.478387	-0.182818	0.423614	0.0740823	0.802537	-0.170882	0.236042	-0.0661164	0.995689	0.0437417	0.994286	0.114753	0.999975	0.062228	0.999511	0.0435801	0.958298	0.123661	0.813766	-0.332912	0.757708	-0.0601725	0.724626	-0.194453	0.306317	-0.381235	0.0146276	-0.074512	0.414318	-0.192166	0.294766	-0.186336	0.190477	-0.140257	0.313379	-0.365141	0.0681178	0.0319968	0.999914	0.111447	0.999994	0.00132057
Medtr5g006180	NA	heat shock 70 kDa protein	0.356779	0.557022	0.260767	0.463322	0.209784	0.505155	0.142053	0.694096	0.0650429	0.811901	-0.202358	0.373854	-0.287317	0.994759	0.0156582	0.999365	0.23533	0.999975	0.0693448	0.999511	0.143421	0.874286	0.256592	0.756577	0.176056	0.956415	0.164691	0.601938	-0.317746	0.18927	0.234053	0.236616	0.393945	0.00127423	1.00976	1.35802e-10	0.908208	3.83768e-06	1.31262	1.31431e-12	0.741534	0.0117053	-0.183416	0.999914	0.0534631	0.999994	-0.0302957
Medtr3g100280	NA	mechanosensitive ion channel-like protein	0.00124836	0.998407	0.319234	0.0702987	0.0862482	0.721429	0.0878911	0.680318	-0.209412	0.242592	-0.326048	0.0123412	-0.140382	0.964802	-0.098999	0.913223	-0.106651	0.999975	0.0764525	0.999511	0.0237071	0.973507	0.0787975	0.932275	0.171456	0.925084	-0.109615	0.458397	-0.168401	0.304757	-0.387568	0.000572926	-0.159751	0.455168	0.0319349	0.910664	-0.469692	0.00810284	-0.26998	0.0797214	0.456201	0.0150541	0.150007	0.999914	0.072554	0.999994	0.170781
Medtr2g018890	NA	myosin heavy chain-like protein, putative	1.17062	NA	-0.330804	0.870103	-0.349244	0.786331	-0.603351	0.781542	-0.244102	0.816848	-0.449677	0.56639	NA	NA	NA	NA	NA	NA	NA	NA	NA	NA	NA	NA	NA	NA	NA	NA	NA	NA	NA	NA	NA	NA	NA	NA	NA	NA	NA	NA	NA	NA	NA	NA	NA	NA	NA
Medtr6g011860	NA	NAC domain class transcription factor	NA	NA	NA	NA	NA	NA	NA	NA	NA	NA	NA	NA	-0.0253379	NA	NA	NA	NA	NA	-0.510998	0.999511	NA	NA	1.1295	NA	-1.81456	NA	0.591344	NA	NA	NA	-1.00563	0.825053	-1.22966	0.67828	-0.735541	0.83736	-1.15751	0.721343	-1.76586	0.679375	8.39889	3.87777e-14	NA	NA	NA	NA	NA
Medtr1g111100	NA	glycolipid transfer protein	-0.0310485	0.951585	0.204727	0.70418	-0.0125006	0.98547	-0.45703	0.177203	-0.0357892	0.929605	0.83869	0.00653434	0.485956	0.966596	0.494797	0.330744	0.224042	0.999975	0.309011	0.999511	0.0202015	0.988791	-0.345485	0.670681	-0.173647	0.942191	0.0604744	0.891889	-0.394805	0.109175	-0.343496	0.198238	-0.382311	0.0343578	-0.214714	0.471162	-0.273023	0.347881	-1.05074	0.000805589	-1.00899	2.40107e-08	0.261257	0.999914	0.102805	0.999994	0.291633
Medtr4g013165	NA	RHO guanyl-nucleotide exchange factor	0.418625	0.197652	0.879641	0.4803	0.914192	NA	NA	NA	1.10244	0.855682	5.4602	1.69935e-05	0.686255	NA	-0.0697215	0.997415	0.013943	0.999975	0.940652	0.999511	1.9721	NA	2.85058	0.423831	-0.00250892	0.999798	0.0142716	NA	0.720085	0.876944	NA	NA	-0.261696	0.949736	NA	NA	NA	NA	NA	NA	NA	NA	NA	NA	NA	NA	NA
Medtr7g109600	NA	WRKY family transcription factor	0.168901	0.525915	-0.150925	0.809706	0.0604089	0.817915	-0.0946655	0.786482	-0.346919	0.118607	-1.03683	2.69047e-11	0.237636	0.867171	-0.0751619	0.991319	-0.0585038	0.999975	-0.223385	0.950806	0.201478	0.552939	-0.296102	0.379961	-0.279448	0.676447	-0.853471	0.000729244	-0.96966	1.41035e-17	-1.36358	1.54376e-31	-1.06918	4.7016e-15	-1.51425	3.19913e-14	-1.38693	4.31929e-13	-2.04463	2.14236e-22	-1.82637	6.55488e-11	0.433122	0.357231	-0.104112	0.999994	0.305074
Medtr0167s0060	NA	20S proteasome alpha subunit E1	-0.0535181	0.811657	0.0766664	0.6614	0.0248417	0.908587	0.0381583	0.869872	0.544025	0.000364176	0.970091	1.43041e-11	-0.00221095	0.999832	-0.0522226	0.974786	-0.051801	0.999975	0.123501	0.999511	0.141618	0.420318	0.121223	0.760557	-0.038285	0.991497	0.303678	0.00120068	0.48275	4.40253e-15	0.823322	8.64605e-19	0.600362	4.67669e-19	0.237676	0.0316843	0.29681	0.00453055	0.240996	0.0838306	0.0878874	0.54022	0.0867293	0.999914	0.0988992	0.999994	-0.0148295
Medtr0184s0030	NA	UDP-glucosyltransferase family protein	-0.161712	0.819965	0.0364304	0.979485	-1.11681	0.000662805	-1.12523	0.00049759	0.45566	0.329353	-0.497179	0.315961	-0.00969362	0.999832	0.257091	0.994286	-0.0703824	0.999975	0.101039	0.999511	-0.44045	0.751386	-0.971159	0.167792	-0.824182	0.748465	-0.287723	0.682469	-0.346492	0.525197	-0.334246	0.42153	-0.602154	0.128629	-0.713609	0.222405	-0.723953	0.17076	-2.31167	2.91583e-08	-3.10923	9.70985e-10	-0.0256579	0.999914	0.35542	0.999994	0.507987
Medtr1g042300	NA	NADH-ubiquinone oxidoreductase 51 kDa subunit	-0.0895924	0.701114	-0.0873007	0.674297	-0.0682198	0.591123	-0.0677743	0.748614	0.278013	0.201001	0.888865	3.00895e-10	-0.12892	0.94491	-0.0989191	0.947093	-0.0415225	0.999975	-0.0123051	0.999511	0.0374394	0.920682	-0.0496585	0.932913	-0.0591394	0.968525	-0.0622282	0.763582	0.022832	0.828796	0.254093	0.00195256	0.310464	0.000253898	0.261444	0.0202412	0.306216	0.0122906	0.432562	0.000266075	0.577678	5.51613e-09	-0.0816438	0.999914	-0.0357685	0.999994	-0.0978353
Medtr0334s0010	NA	plastocyanin-like domain protein	-0.0849988	0.789398	0.0981015	0.827232	-0.433222	1.3136e-06	-0.726943	2.06876e-05	-0.423235	0.000901298	-0.802388	3.81219e-05	-0.657743	0.34583	0.250058	0.498013	-0.0353336	0.999975	-0.0287384	0.999511	0.158669	0.322915	0.144071	0.654604	-0.103985	0.898852	0.168566	0.338491	-0.0393843	0.844024	-0.377011	0.00034727	-0.564021	6.78056e-08	-0.516752	0.0406976	-0.730491	0.00293574	-1.54951	6.08949e-08	-3.10107	4.77448e-34	0.00273016	0.999914	5.70354e-05	0.999994	-0.121682
Medtr0428s0010	NA	UDP-glucosyltransferase family protein	-0.536142	0.0230424	0.102564	0.828163	-0.538736	0.0467896	-1.31318	0.0117803	-0.552889	0.0329195	-0.318041	0.398406	-0.257384	NA	0.634826	0.578854	0.398811	0.999975	-0.322022	0.999511	-0.0858297	0.965749	-0.0569216	0.981387	-0.219536	0.973109	0.00194759	0.998363	0.263226	0.417419	-0.879903	0.00045158	-0.318999	0.252415	-0.444645	0.417569	-0.611485	0.0302277	-1.66767	1.09252e-05	-2.61896	6.11406e-33	-0.32799	0.999914	-0.0686301	0.999994	-0.0448208
Medtr6g090080	NA	LRR/extensin	NA	NA	NA	NA	NA	NA	NA	NA	NA	NA	NA	NA	1.76814	NA	0.423769	0.993397	0.235359	0.999975	-0.252989	0.999511	-0.195606	0.970922	0.597819	0.882388	0.505871	0.957929	-1.10849	0.52488	-0.463152	0.609061	0.805167	0.325383	0.818353	0.0863666	2.46507	0.00296705	3.09789	3.42474e-06	6.29744	2.56556e-08	6.45636	2.71551e-12	NA	NA	NA	NA	NA
Medtr2g034410	NA	hypothetical protein	0.0223236	0.983738	0.0610093	0.928401	0.0436897	0.940768	-0.0355889	0.939935	-0.331236	0.333723	-0.914605	1.52139e-05	-0.183983	0.995689	-0.298695	0.800899	0.29355	0.999975	-0.0483119	0.999511	0.496267	0.208762	-0.0274092	0.984453	0.00788286	0.999473	-0.307789	0.141847	-0.3901	0.034059	-1.03542	9.70552e-08	-0.855314	9.29752e-11	-1.40054	7.38951e-11	-1.27449	4.86115e-05	-1.77257	8.71844e-15	-2.0177	5.77258e-07	0.433343	0.999914	0.0897661	0.999994	0.486401
Medtr1g090860	NA	UDP-glycosyltransferase family protein	-0.200755	0.444715	0.0322808	0.941299	-0.0505467	0.821914	-0.231258	0.283726	0.108667	0.615296	0.526472	8.8965e-05	0.0863936	0.995689	0.0894047	0.970622	-0.0200023	0.999975	-0.0274212	0.999511	-0.392505	0.0869367	-0.381176	0.300863	-0.0023604	0.999734	-0.22205	0.20225	-0.259371	0.0494474	-0.126265	0.278426	-0.133964	0.177369	-0.0468887	0.746642	0.0155381	0.913497	-0.177045	0.208651	0.132307	0.400477	-0.0531481	0.999914	-0.137847	0.999994	-0.255533
Medtr6g084750	NA	hypothetical protein	NA	NA	NA	NA	NA	NA	NA	NA	NA	NA	NA	NA	NA	NA	NA	NA	NA	NA	NA	NA	NA	NA	NA	NA	NA	NA	NA	NA	NA	NA	NA	NA	NA	NA	NA	NA	NA	NA	NA	NA	NA	NA	NA	NA	NA	NA	NA
Medtr1g090867	NA	tyrosine phosphatase	-0.458379	0.0922561	0.161347	0.81012	-0.10546	0.786383	0.498247	0.210025	0.335031	0.200058	1.73877	5.13878e-07	-0.0694331	0.999502	0.312874	0.434638	-0.00208873	0.999975	0.121443	0.999511	-0.204545	0.760996	0.03089	0.982337	-0.0858695	0.982034	0.0569271	0.89901	0.442343	0.192481	-0.355681	0.00125321	0.295205	0.493809	0.464073	0.47398	-0.582215	0.315319	-0.138444	0.452237	1.20453	0.00842309	-0.0558776	0.999914	0.25308	0.999994	0.134204
Medtr1g016510	NA	pollen-specific SF21-like protein	-0.0296491	0.94617	-0.362524	0.283261	-0.37551	0.0993075	-0.573951	0.0159792	-0.424431	0.106723	0.894714	8.48987e-05	0.448067	0.494414	-0.0530733	0.996644	0.0259522	0.999975	0.0336516	0.999511	-0.0275868	0.980579	-0.289063	0.595284	-0.462389	0.539497	-0.15201	0.756248	-0.565495	0.00148099	-0.563713	1.32356e-05	-0.227827	0.0970549	-0.0201695	0.938411	0.104742	0.643496	0.433138	0.0827234	0.746726	0.00183806	-0.270722	0.999914	-0.204646	0.999994	-0.306997
Medtr1g082900	NA	DUF1995 domain protein	-0.1109	0.8697	-0.0797252	0.902682	-0.190605	0.412004	0.129615	0.711018	-0.5194	0.0197198	-1.26926	6.15465e-12	0.208915	0.99566	0.034072	0.996644	0.0731548	0.999975	0.0038978	0.999511	-0.145881	0.809179	-0.0284244	0.980737	-0.0577102	0.983363	-0.0159841	0.964531	-0.158799	0.497462	-0.744867	1.4038e-06	-0.52823	2.9343e-05	-0.812974	1.08649e-06	-1.16984	8.11839e-07	-1.24048	5.98208e-10	-1.25679	3.47105e-07	-0.0104531	0.999914	0.0354864	0.999994	0.0696915
Medtr7g081780	NA	LRR receptor-like kinase family protein	0.288192	NA	-0.788887	0.682759	-0.49163	0.313545	-0.557258	0.504232	0.185113	0.744255	0.151469	0.80777	-1.1364	0.780675	0.915576	0.551759	0.350465	0.999975	-0.440241	0.999511	0.253347	0.853953	0.72969	0.201666	0.0613655	0.988695	0.107783	0.799204	-0.260164	0.540587	-0.646599	0.166595	-0.777912	0.0503457	-0.921259	0.177448	0.127234	0.783191	-0.133619	0.766616	0.0601051	0.878557	0.00953633	0.999914	0.118733	0.999994	0.0881536
Medtr5g010070	NA	transferring glycosyl group transferase	-0.439605	NA	0.233081	0.937056	1.60086	NA	NA	NA	2.78735	0.304242	2.00972	0.495343	NA	NA	NA	NA	NA	NA	NA	NA	NA	NA	NA	NA	NA	NA	NA	NA	NA	NA	NA	NA	NA	NA	NA	NA	NA	NA	NA	NA	NA	NA	NA	NA	NA	NA	NA
Medtr4g051880	NA	late embryogenesis abundant protein	-0.024037	NA	1.25523	NA	2.81156	0.0323574	1.82885	0.00408864	2.83174	9.85941e-09	3.18689	2.33973e-06	-0.129265	NA	-0.601005	0.985114	-0.241249	0.999975	0.308978	0.999511	-0.470329	0.754319	-0.259788	0.934979	0.191424	0.978599	-0.562622	0.640234	-0.384094	0.766626	-1.68268	0.474725	-0.471621	0.749598	-0.864991	0.46814	0.325611	0.797973	1.38647	0.225077	-0.246594	0.896553	-0.0213048	0.999914	-0.504546	0.999994	-1.24874
Medtr2g437620	NA	hypothetical protein	NA	NA	NA	NA	NA	NA	NA	NA	NA	NA	NA	NA	-1.48804	NA	3.11614	0.338385	3.36927	0.534626	4.76887	0.197447	4.8824	6.60448e-05	7.17722	5.5272e-10	6.43277	5.74734e-06	5.45092	1.81705e-05	4.23176	0.0265587	3.29437	0.090784	2.1313	0.216905	2.21688	0.588451	1.46217	0.749976	NA	NA	NA	NA	NA	NA	NA	NA	5.31409
Medtr7g044790	NA	PPR containing plant-like protein	0.0439051	0.962301	0.155714	0.791688	-0.133422	0.763055	0.189734	0.66296	0.203042	0.621771	-0.646172	0.00739482	-0.210403	0.991621	-0.083921	0.994286	0.201433	0.999975	0.0762068	0.999511	-0.049174	0.971723	-0.237442	0.78136	0.337456	0.870388	0.0206262	0.951363	-0.190247	0.491411	0.00413697	0.98653	0.0847065	0.578895	0.179529	0.468448	0.101902	0.703175	0.157835	0.528972	0.134375	0.538672	-0.0354802	0.999914	-0.125682	0.999994	-0.0275183
Medtr7g076840	NA	transcription factor bHLH93-like protein, putative	0.0174838	NA	-0.291259	0.89238	-0.0231449	0.98605	0.728432	0.507645	-0.742894	0.160203	-1.61603	0.0139311	-0.335345	NA	0.0482344	0.999365	0.413618	0.999975	0.309658	0.999511	-0.205704	0.969492	-0.445988	0.935219	0.0786802	0.992668	-0.446291	0.622221	-0.27674	0.774724	-0.769278	0.137553	0.0474387	0.905638	0.676955	0.267879	0.263681	0.647168	1.08824	0.0585418	0.93236	0.196994	NA	NA	NA	NA	NA
Medtr7g086780	NA	Dof zinc finger DOF5.2-like protein	-0.134011	0.864582	-0.139651	0.849725	-0.0844049	0.849787	-0.105947	0.864123	-0.290142	0.23422	0.258799	0.433955	-0.0909297	0.995689	-0.0414886	0.995209	-0.114458	0.999975	0.114367	0.999511	0.0943482	0.928384	-0.000375904	0.999631	0.114073	0.96103	-0.291178	0.357311	0.0287013	0.925735	0.054492	0.839088	-0.136903	0.534888	-0.060446	0.8896	-0.235702	0.450956	-0.769794	0.0483341	-0.650459	0.082879	0.00166908	0.999914	0.0374396	0.999994	-0.167164
Medtr4g052500	NA	transmembrane protein, putative	0.109309	0.842586	0.17192	0.674405	0.0139367	0.975745	0.296812	0.292823	0.0183472	0.965682	-0.415575	0.0694979	0.118393	0.995689	-0.0777003	0.994286	-0.00602495	0.999975	0.0617149	0.999511	0.307464	0.417824	-0.0213992	0.986683	-0.0482162	0.98539	-0.212624	0.2629	-0.440694	0.0314836	-0.677105	2.12252e-05	-0.367283	0.0284324	-0.28812	0.287966	-0.589115	0.00088234	-0.317041	0.324536	0.09944	0.760637	0.386374	0.945912	0.335899	0.999994	0.35221
Medtr8g040190	NA	plant/MOJ9-14 protein	-0.0674891	0.80594	0.0500572	0.821752	0.0649394	0.65163	0.074979	0.717056	0.0656058	0.658621	0.289049	0.000690701	0.12337	0.982989	-0.0430433	0.987625	-0.116406	0.999975	-0.0735094	0.999511	-0.121972	0.660423	-0.0916514	0.8758	0.035602	0.991497	-0.0476341	0.742146	-0.232004	0.0211816	-0.00608677	0.945754	-0.0471184	0.394394	0.202218	0.0508717	0.0513295	0.689406	0.204146	0.108874	-0.13272	0.331025	0.0731383	0.999914	-0.130147	0.999994	-0.00905628
Medtr1g099550	NA	membrane-associated kinase regulator, putative	0.233242	0.473871	0.234376	0.395048	-0.00613114	0.994226	0.473663	0.18779	1.34764	2.49417e-08	1.15901	0.000428459	-0.251568	0.94491	0.174282	0.936124	-0.149068	0.999975	0.253769	0.999511	0.0452117	0.979768	0.565998	0.314184	0.210614	0.919465	0.16552	0.662305	0.699232	0.0046076	0.607005	0.00519282	0.392399	0.00778901	1.05109	3.46905e-06	1.11107	6.9777e-08	1.3297	1.85932e-07	0.311414	0.164589	0.359643	0.999914	0.0852198	0.999994	0.929669
Medtr1g090280	NA	UDP-glucosyltransferase family protein	NA	NA	NA	NA	NA	NA	NA	NA	NA	NA	NA	NA	-0.292559	NA	-0.40691	0.994286	-0.0138712	0.999975	-0.989217	0.999511	0.0586317	0.993258	-0.323137	0.971335	0.914043	0.919998	-2.58351	0.104697	0.418295	0.740451	-0.667471	0.504418	-0.690761	0.265429	-1.30686	0.0149096	-1.92464	4.83041e-06	-1.71755	0.000406785	0.215382	0.724181	NA	NA	NA	NA	NA
Medtr2g032710	NA	polygalacturonase plant-like protein	0.854183	NA	1.51747	0.00452888	1.83053	0.00885925	2.95098	1.17388e-10	2.57439	2.82327e-08	0.858861	0.293801	NA	NA	NA	NA	-1.30279	0.999975	-1.80088	0.999511	-0.821357	NA	-0.986427	NA	-1.81456	NA	NA	NA	0.686448	0.895688	2.00452	0.0440376	0.695614	0.163905	-0.0736974	0.963333	1.40403	0.122518	2.67822	0.0217611	9.25282	1.64874e-09	NA	NA	NA	NA	NA
Medtr5g081550	NA	lipase	0.265557	0.665298	0.290981	0.577596	0.21509	0.715958	-0.742437	0.236571	-0.101185	0.843812	1.28179	0.00106773	0.823159	0.34125	0.0459496	0.997415	-0.0454594	0.999975	-0.19764	0.999511	0.304368	0.594598	-0.0872251	0.948866	-0.156634	0.950909	0.0311852	0.935968	-0.601132	0.0316775	-0.473188	0.0634701	-0.486948	0.0178255	-0.131956	0.653523	0.0472912	0.880856	0.340327	0.369428	-1.43009	7.47586e-05	0.0913592	0.999914	-0.0415078	0.999994	-0.0479739
Medtr8g032240	NA	inositol polyphosphate multikinase beta-like protein	-0.263796	0.63774	-0.150465	0.828443	0.371731	0.334128	0.0970047	0.910572	0.245528	0.551494	1.30436	0.00144	-0.0258084	0.999832	-0.124721	0.987625	-0.133854	0.999975	0.0695245	0.999511	-0.161462	0.839206	0.0313633	0.982689	-0.280324	0.884121	0.217289	0.511235	0.057486	0.848589	0.58582	0.00206233	0.851747	1.23818e-08	0.617643	0.0180262	1.55673	1.5864e-12	1.80606	1.11867e-12	1.67747	1.19906e-06	-0.0303432	0.999914	0.292079	0.999994	-0.22538
Medtr4g009420	NA	hypothetical protein	0.364199	NA	0.219003	0.9407	0.907239	0.330929	1.1517	0.0356869	0.798838	0.246759	-0.523057	0.33882	-0.266415	NA	0.250629	0.985724	0.130852	0.999975	-0.109372	0.999511	0.324796	0.839225	0.0994808	0.970715	0.119436	0.984039	-0.914446	0.000905626	-0.632682	0.129151	-1.36856	0.0233367	-0.814997	0.0434722	-1.55533	2.01433e-05	-1.30195	0.000496473	-2.61333	1.09686e-06	0.169139	0.794979	0.56794	0.999914	-0.178338	0.999994	0.549823
Medtr6g039840	NA	DEAD-box ATP-dependent RNA helicase	0.0583117	0.903914	0.0668893	0.889422	0.22768	0.210614	0.0762313	0.810771	0.105272	0.536469	0.148861	0.513388	-0.0148199	0.999832	0.156346	0.971857	0.0388057	0.999975	0.227854	0.999511	0.0565355	0.951333	-0.0148384	0.989585	0.0236786	0.993525	0.456127	0.0210017	0.626349	1.50936e-06	0.439555	0.000806264	0.138478	0.325666	0.0367099	0.861567	0.0507193	0.764721	0.0389289	0.827008	0.308658	0.192989	-0.128476	0.999914	-0.0140879	0.999994	0.207208
Medtr1g040215	NA	benzyl alcohol O-benzoyltransferase	0.852461	0.125535	0.4616	0.485166	0.819753	0.481827	3.00618	0.0010897	1.81973	0.0104372	2.4163	1.2854e-05	0.200072	0.995689	0.251818	0.933159	0.100664	0.999975	-0.319639	0.999511	0.379108	0.615486	1.33564	0.00028478	0.644115	0.39664	0.952675	0.00629655	0.461281	0.320889	0.734876	0.187453	1.02765	0.0226086	3.00343	0.000112449	1.97673	0.00708689	1.29368	0.00496221	1.27048	0.0413248	0.332788	0.999914	0.0956143	0.999994	0.721438
Medtr4g109220	NA	plant calmodulin-binding-like protein	0.339717	0.302543	0.250639	0.6513	-0.273157	0.555057	0.435449	0.297292	-0.228408	0.67641	-0.824388	0.0343211	0.150497	0.991621	-0.0311991	0.996644	-0.0881251	0.999975	0.13789	0.999511	0.256075	0.530967	0.273432	0.666892	0.737055	0.0804473	0.0262426	0.928565	0.261492	0.124484	0.104047	0.583706	-0.10249	0.586093	-0.491176	0.068749	-0.435343	0.031977	-0.527567	0.157362	1.77436	2.26217e-14	0.146179	0.999914	0.138229	0.999994	0.511218
Medtr1g090130	NA	TCP-1/cpn60 chaperonin family protein	-0.182944	0.547322	0.378778	0.0504836	1.07785	3.17916e-11	0.64402	0.00252406	1.77889	2.4054e-09	2.24744	3.28865e-13	-0.130365	0.982111	-0.0253435	0.996644	0.0137178	0.999975	0.245356	0.645747	0.389307	0.0549697	0.405908	0.11754	0.807369	0.00813182	2.0061	5.57556e-44	2.17518	5.14501e-95	2.50913	2.49266e-105	1.80563	1.89658e-30	1.10992	6.86984e-07	1.83317	6.61471e-39	1.35743	1.2369e-16	0.204694	0.482266	0.112435	0.999914	0.205676	0.999994	-0.313074
Medtr4g071710	NA	cytochrome P450 family monooxygenase	NA	NA	NA	NA	NA	NA	NA	NA	NA	NA	NA	NA	-0.746671	NA	-0.130761	NA	NA	NA	NA	NA	0.621315	NA	NA	NA	NA	NA	0.591344	NA	-0.0338825	0.989522	0.299037	0.902899	0.860347	0.264985	3.51009	7.45278e-05	3.92461	3.31703e-12	3.86418	1.21697e-15	4.48168	9.86621e-14	NA	NA	NA	NA	NA
Medtr2g029560	NA	peroxidase family protein	0.262246	NA	1.58159	0.0268417	0.206602	0.933625	-0.50048	0.445321	0.240304	0.706065	1.43895	0.000819922	0.665393	NA	0.35013	NA	0.416378	0.999975	-1.28563	0.999511	-0.164209	NA	3.8301	0.141461	0.936565	0.862737	6.58843	4.8677e-09	1.90834	0.326071	2.42785	6.0464e-06	2.06275	6.14784e-09	1.14171	0.0802068	-0.464404	0.55698	-0.367044	0.294807	-3.20363	2.35605e-07	0.798447	0.999914	4.25763	0.004118	NA
Medtr5g019590	NA	coatomer subunit beta-like protein, putative	0.282375	0.637354	-0.361225	0.400951	0.00686007	0.99124	-0.143247	0.813682	-0.417144	0.118616	-0.586979	0.010658	0.166597	NA	-0.163064	0.987625	0.578811	0.752588	0.133723	0.999511	-0.256033	0.785604	-0.0989818	0.947993	-0.510342	0.540343	-0.106943	0.765336	-0.171913	0.556214	-0.147017	0.56255	-0.30478	0.22199	-0.470273	0.116905	-0.413106	0.13838	-0.344173	0.268632	-0.114695	0.721848	-0.0277828	0.999914	-0.0107545	0.999994	-0.274718
Medtr6g082360	NA	hypothetical protein	NA	NA	NA	NA	NA	NA	NA	NA	NA	NA	NA	NA	NA	NA	NA	NA	NA	NA	NA	NA	NA	NA	NA	NA	NA	NA	NA	NA	NA	NA	NA	NA	-1.07653	0.320811	-0.819829	0.434219	-0.938911	0.1464	0.243133	0.71262	1.20892	0.0107158	NA	NA	NA	NA	NA
Medtr1g080500	NA	phosphoribosylaminoimidazole carboxylase	-0.310545	0.197868	0.0570039	0.916493	0.382995	0.0433867	0.289468	0.157456	0.65427	0.00167074	1.03958	5.12102e-14	0.00608053	0.999832	-0.0118945	0.999365	-0.0947141	0.999975	0.151626	0.999511	-0.21717	0.53466	0.0401685	0.97577	0.430422	0.719963	1.28546	2.68841e-18	1.32706	3.68844e-27	1.05637	2.89747e-25	0.74021	9.8038e-12	0.600347	0.000155969	0.826444	1.02832e-08	0.536454	3.34619e-05	-0.410325	0.0364723	-0.0627527	0.999914	-0.0206283	0.999994	-0.148386
Medtr7g085200	APY1;5	Nod factor-binding lectin-nucleotide phosphohydrolase	0.13069	NA	-1.93392	0.280191	-0.905109	0.0344127	-0.620797	0.264616	-0.704678	0.0456784	-1.1017	9.82862e-05	0.018752	0.999832	-0.0796964	0.994286	-0.0380294	0.999975	0.337764	0.999511	-0.389156	0.76082	-0.226294	0.92934	-0.592773	0.819293	-0.532861	0.24545	0.028215	0.967728	-0.220105	0.573331	-0.717834	8.54565e-05	-0.730376	0.214338	-0.225306	0.733875	0.0915855	0.89255	0.303689	0.672328	-0.102825	0.999914	-0.0277541	0.999994	-0.982558
Medtr7g019230	NA	cell division cycle-like protein	0.100722	0.867375	0.100997	0.874208	0.289577	0.201962	0.235317	0.495497	0.421489	0.172084	0.593483	0.000258532	0.0455261	0.999832	0.154807	0.943559	0.117352	0.999975	0.136576	0.999511	-0.257279	0.539264	-0.120049	0.897078	-0.0992105	0.984526	-0.381373	0.0344782	0.0535924	0.827861	0.762008	3.09854e-07	0.402387	0.00424898	0.562786	0.000389903	0.461071	0.00755068	0.731277	1.13117e-05	0.348936	0.122006	0.047912	0.999914	0.058287	0.999994	-0.13519
Medtr4g076090	NA	transmembrane protein, putative	0.403871	0.395479	-0.17754	0.831352	-0.0390322	0.949	-0.14481	0.772112	-1.16105	3.43369e-06	-1.74365	3.84475e-05	0.545519	0.645243	-0.184356	0.987625	0.24984	0.999975	-0.234684	0.999511	0.312369	0.527777	0.174276	0.878234	-0.344438	0.889314	0.710138	0.173148	-0.168611	0.694597	-1.18169	1.95259e-06	-0.928884	0.000756208	-1.83712	0.000711728	-2.62674	4.7583e-11	-3.94875	2.43033e-12	-2.67626	0.000564126	0.160028	0.999914	0.485841	0.999994	0.534465
Medtr4g127570	NA	importin subunit alpha	NA	NA	NA	NA	NA	NA	NA	NA	NA	NA	NA	NA	-0.451472	NA	0.109051	0.997415	1.29918	0.999975	0.47642	0.999511	0.125766	0.978382	0.666957	0.849847	0.782568	0.918433	0.223092	0.85105	-0.696896	0.310443	0.870902	0.231632	-0.0264749	0.972046	0.110082	0.892573	-0.272448	0.764105	0.61521	0.337284	0.422772	0.605696	NA	NA	NA	NA	NA
Medtr0330s0040	NA	Nodule Cysteine-Rich (NCR) secreted peptide	NA	NA	NA	NA	NA	NA	NA	NA	NA	NA	NA	NA	NA	NA	NA	NA	NA	NA	NA	NA	NA	NA	NA	NA	NA	NA	NA	NA	NA	NA	NA	NA	NA	NA	NA	NA	1.61828	0.721874	7.94051	2.20555e-11	11.2067	6.54865e-26	NA	NA	NA	NA	NA
Medtr3g072190	NA	peroxidase family protein	-0.217018	0.182496	-0.300137	0.252784	-0.197123	0.133247	-0.562895	0.0119499	-0.53235	9.7394e-06	-0.564737	0.00839225	0.233019	0.467553	-0.162341	0.907793	-0.0191099	0.999975	0.0815704	0.999511	-0.0959065	0.65855	-0.14377	0.748508	-0.144206	0.913244	0.0418294	0.911369	-0.0024015	0.994575	0.664218	2.74043e-11	0.565024	1.39659e-08	0.982557	5.20435e-29	1.0198	7.38521e-08	1.27216	4.34764e-10	0.359418	0.00474588	-0.267109	0.678296	0.054379	0.999994	-0.289064
Medtr5g054950	NA	auxin efflux carrier family protein	-0.3152	0.118831	-0.0913825	0.798108	-0.126921	0.600944	-0.156882	0.376208	0.133545	0.517584	0.327365	0.104186	-0.038562	0.999717	-0.0876471	0.936846	0.147919	0.999975	-0.108635	0.999511	0.0111226	0.988309	0.0856767	0.888973	-0.168251	0.859937	-0.342578	0.0834996	-0.170385	0.196746	-0.262411	0.0097022	-0.140026	0.0611636	-0.0416768	0.788752	0.0152213	0.914953	0.398806	0.0677218	0.736711	7.85232e-07	0.0610689	0.999914	0.116536	0.999994	-0.0746976
Medtr5g015790	NA	phototropic-responsive NPH3 family protein	-0.12996	0.633949	-0.204158	0.31394	0.11131	0.658826	0.165416	0.286809	0.163409	0.243871	0.380443	0.00456895	-0.105931	0.991691	0.134195	0.916558	-0.054923	0.999975	-0.0246102	0.999511	0.0228574	0.976397	-0.167887	0.72548	0.0582527	0.981634	-0.16576	0.279411	0.0313087	0.842821	0.0301471	0.808183	-0.0887546	0.329463	0.362579	0.0376626	0.353987	0.00291076	-0.0669995	0.745953	-0.121661	0.497589	-0.134637	0.999914	-0.0176279	0.999994	0.23521
Medtr6g015410	NA	disease resistance protein (TIR-NBS-LRR class)	-0.104579	0.868508	-0.0294982	0.967165	-0.0874454	0.799578	0.052118	0.918564	-0.0731662	0.809848	-0.193435	0.282397	0.0109748	0.999832	0.014247	0.999365	-0.0045523	0.999975	-0.274646	0.999511	-0.129333	0.876444	-0.460598	0.409654	0.00794854	0.9997	-0.326342	0.316128	-0.408855	0.0141692	-0.379401	0.0134395	-0.186146	0.133813	-0.0949098	0.690396	-0.341255	0.0781265	0.110391	0.67674	-0.202668	0.372815	0.264855	0.999914	0.0849558	0.999994	-0.000661344
Medtr5g019620	NA	NAD(P)H:quinone oxidoreductase, type IV protein	-0.268399	0.183026	-0.273124	0.351119	-0.213534	0.421512	-0.450254	0.0230021	-0.104651	0.693934	0.155058	0.462762	-0.191753	0.972458	-0.171969	0.860105	-0.006905	0.999975	0.260219	0.999511	0.0941063	0.874675	0.219671	0.593832	-0.260223	0.921235	0.00472723	0.987588	-0.0646889	0.787113	0.401646	0.0107079	0.309239	0.0122778	-0.107901	0.68413	0.303937	0.0554793	-0.085555	0.65322	0.188906	0.422587	-0.0393386	0.999914	-0.13489	0.999994	-0.202779
Medtr8g035680	NA	cytochrome P450 family protein	-0.129614	0.865613	-0.00112524	0.998305	-0.278988	0.33002	-0.213396	0.543931	-0.164491	0.692207	-1.24436	4.75861e-06	-0.218411	0.994126	0.00139891	0.999365	0.0989358	0.999975	-0.273772	0.959106	-0.175809	0.739367	0.0305303	0.978138	-0.357191	0.634781	-0.551616	0.0645266	-0.422356	0.0212339	-1.04292	1.50774e-07	-0.852845	1.44031e-19	-1.04402	1.84277e-06	-1.10774	4.0252e-08	-1.27271	2.55404e-14	-2.16253	2.52328e-14	0.0196217	0.999914	-0.000210335	0.999994	-0.101688
Medtr4g011280	NA	peptide/nitrate transporter plant	0.0121577	0.983811	-0.164522	0.723691	-0.195784	0.453547	-0.11795	0.670564	-0.0525755	0.828412	0.244966	0.201969	-0.103697	0.995689	0.0754724	0.987293	-0.00228412	0.999975	-0.166993	0.999511	-0.237965	0.315372	-0.295601	0.342581	-0.20502	0.843432	-0.121293	0.534074	-0.382502	0.018508	-0.0457679	0.767246	0.158008	0.276636	0.638922	9.91373e-05	0.535896	0.000346304	1.2146	1.3451e-14	2.02078	1.1866e-50	-0.0721659	0.999914	-0.0120762	0.999994	-0.0901385
Medtr6g078770	NA	transmembrane protein, putative	-1.1996	NA	-1.4468	0.000434343	-0.913433	0.411366	-1.87618	1.97781e-15	-1.01435	0.00507715	-0.993863	0.0269329	0.042898	NA	-1.31918	0.196659	0.501272	0.999975	0.179144	0.999511	1.28916	2.52958e-05	0.962941	0.136435	0.905701	0.479852	2.20911	6.63265e-19	0.589657	0.0440124	0.517322	0.000235068	0.483923	0.00992055	0.584624	6.78846e-05	0.526307	2.36859e-06	1.23843	0.000243042	-1.75645	4.88116e-15	-0.0173625	0.999914	-0.226287	0.999994	-1.49012
Medtr8g009073	NA	UDP-glucosyltransferase family protein	0.193116	0.711689	0.267313	0.431132	0.249681	0.395491	0.368439	0.259942	0.204772	0.612271	-0.550297	0.0559536	0.039868	0.999832	0.0964749	0.987625	-0.125453	0.999975	-0.334026	0.850062	0.147436	0.807669	-0.0499852	0.98103	0.453549	0.826772	-0.579539	0.0148647	-0.558692	0.00443343	-0.703792	0.000101142	-0.296597	0.00955554	-0.232869	0.328993	-0.380044	0.0434447	-0.0599345	0.837013	-0.0603134	0.798823	0.608258	0.334807	0.439215	0.999994	0.327561
Medtr8g073555	NA	hypothetical protein	-0.793516	NA	-0.824797	0.684268	-0.100213	0.954552	-0.424297	0.725623	-0.361718	0.569672	-1.18169	0.105373	0.118146	NA	0.0880727	0.998756	0.64423	0.999975	0.0874307	0.999511	-0.477617	0.890401	0.658949	0.789858	-0.337121	0.964218	-0.152264	0.895604	-0.80771	0.225201	0.51826	0.610116	0.115658	0.878516	0.207747	0.833536	-0.882442	0.399327	0.467341	0.430242	0.977056	0.237694	NA	NA	NA	NA	NA
Medtr4g114660	NA	epidermal patterning factor-like protein	NA	NA	NA	NA	NA	NA	NA	NA	NA	NA	NA	NA	NA	NA	NA	NA	NA	NA	NA	NA	NA	NA	NA	NA	NA	NA	NA	NA	NA	NA	0.437045	0.924333	3.60649	0.00190987	4.56884	0.000353259	4.90049	9.98387e-05	5.22058	0.000156492	5.52295	0.000298256	NA	NA	NA	NA	NA
Medtr0419s0040	NA	disease resistance protein (TIR-NBS-LRR class)	NA	NA	NA	NA	NA	NA	NA	NA	NA	NA	NA	NA	-0.346211	NA	1.27062	0.984071	1.79812	0.999975	-1.25204	0.999511	-0.503342	0.936894	0.271738	0.972895	0.072128	0.995506	0.860533	0.311058	0.497584	0.75938	0.731274	0.283304	0.0174516	0.969523	-0.337586	0.564593	-0.6417	0.227492	-1.48348	0.0014143	-1.37237	1.57935e-05	0.689319	0.999914	-0.669319	0.999994	-0.00347445
Medtr8g041710	NA	cysteine-rich receptor-like kinase	0.243526	0.763959	0.066243	0.936955	-0.149331	0.622256	-0.465897	0.0398095	-0.43748	0.00593377	-0.870459	8.79359e-05	-0.45605	0.977041	-0.116519	0.994286	0.282334	0.999975	-0.170117	0.999511	0.0139704	0.988642	0.135793	0.873012	-0.011861	0.996636	-0.444688	0.00484556	-0.344732	0.0589352	-1.16751	5.61812e-13	-0.956923	3.07024e-15	-1.49093	3.30617e-10	-1.32072	2.00393e-14	-1.92026	1.92661e-17	-3.19769	2.57974e-24	-0.175188	0.999914	-0.276671	0.999994	-0.169046
Medtr3g464530	NA	2OG-Fe(II) oxygenase family oxidoreductase	0.332198	0.115775	-0.0687249	0.931333	0.418182	0.0149369	0.331813	0.152922	0.358134	0.0473613	-0.142977	0.485351	-0.312297	0.839375	0.175479	0.947093	-0.0424445	0.999975	0.138895	0.999511	-0.294823	0.675111	0.154598	0.912147	0.577916	0.534417	0.439154	0.0035953	1.69585	8.39736e-18	2.13677	1.18457e-41	1.50801	3.17534e-10	0.881084	1.45169e-05	0.880656	2.24664e-08	0.443603	0.144404	-1.38892	1.90412e-12	0.0306544	0.999914	0.490935	0.999994	-0.843392
Medtr4g039720	NA	DUF642 family protein	1.64597	0.0531383	4.29385	0.0177642	3.33781	0.00039094	1.63314	0.0736646	3.2219	0.0140841	3.54527	0.0110914	0.901724	NA	2.18999	0.278152	4.32561	0.0940139	6.27968	0.000507391	4.42359	2.41313e-05	9.54778	1.41541e-20	9.47954	1.93767e-16	8.36578	2.89932e-17	8.0975	1.88728e-13	7.1201	8.22355e-11	3.68837	2.20955e-07	3.19824	0.00300572	4.65305	8.31309e-09	2.95901	0.000383555	1.02233	0.652023	NA	NA	NA	NA	9.15206
Medtr3g079240	NA	cytochrome P450 family protein	NA	NA	NA	NA	NA	NA	NA	NA	NA	NA	NA	NA	-3.56525	NA	0.201108	0.994562	-0.563541	0.999975	1.07211	0.999511	-1.97338	NA	-0.593046	0.942512	-1.2669	0.887763	0.801199	0.541985	-0.422217	0.630528	-1.57374	0.0928775	-0.640434	0.375344	-1.1161	0.198219	-2.58773	0.00875822	-3.07008	0.0340325	-4.17125	0.0247355	NA	NA	NA	NA	NA
Medtr7g080490	NA	calcineurin-like metallo-phosphoesterase superfamily protein	0.0187228	0.972464	0.184858	0.556878	0.0629224	0.82531	0.102296	0.708263	0.138135	0.555087	0.252877	0.0719477	0.239104	0.87465	0.111989	0.987293	-0.105198	0.999975	0.120964	0.999511	-0.106159	0.868295	-0.0901987	0.919768	-0.0808306	0.984835	-0.0117709	0.956671	0.0390992	0.854293	0.170962	0.295688	0.100359	0.367609	0.273556	0.0972994	0.127002	0.396176	0.205887	0.218686	0.0171656	0.934093	-0.0439246	0.999914	-0.0212357	0.999994	-0.0375412
Medtr7g114310	NA	double-stranded RNA-binding motif protein	-0.175709	0.713182	-0.150517	0.682238	-0.0232657	0.95859	-0.19271	0.498976	-0.202171	0.416964	0.0113181	0.955135	0.175052	0.986067	-0.0859432	0.991319	-0.152549	0.999975	-0.0599207	0.999511	-0.0390341	0.974777	0.0539698	0.964311	0.117341	0.971526	0.0755169	0.754728	0.0769117	0.7548	0.221456	0.184181	0.442581	1.25337e-05	0.475882	0.00626143	0.680198	0.000545763	0.680452	2.30243e-05	0.611838	0.00127843	0.112705	0.999914	0.0322505	0.999994	0.203622
Medtr6g086060	NA	serinc-domain serine and sphingolipid biosynthesis protein	-0.165952	0.77244	0.0144598	0.987306	-0.36017	0.169865	-0.651836	0.167782	-0.372214	0.244127	-0.109295	0.756172	-0.245598	0.980134	0.00967118	0.999365	0.102457	0.999975	-0.273724	0.999511	-0.317253	0.740683	-0.093596	0.962109	-0.244836	0.911414	-0.28947	0.494943	-0.431723	0.0920571	-1.06167	1.33286e-10	-0.62818	3.4644e-05	0.233929	0.283617	-0.0625025	0.7025	0.522132	0.0175772	2.2055	2.39402e-27	-0.253611	0.999914	0.299503	0.999994	-0.166494
Medtr6g083010	NA	wall-associated receptor kinase galacturonan-binding protein	0.0498778	0.947659	0.61255	0.252188	-0.346554	0.635478	-0.0773062	0.938302	0.246108	0.631074	0.0954474	0.784956	0.165233	0.995689	0.41449	0.873431	0.448353	0.999975	-0.893924	0.352287	0.0931908	0.950934	0.10452	0.958816	0.461301	0.949178	0.767058	0.044789	0.150815	0.747804	0.122283	0.711045	-0.142179	0.565427	0.541114	0.0534971	0.25335	0.447628	-0.246532	0.495136	-1.63915	4.98404e-05	0.357967	0.999914	-0.142082	0.999994	0.0219082
Medtr2g071980	NA	NBS-LRR type disease resistance protein	-0.0235439	NA	0.146145	0.963255	0.0834267	0.960082	0.549159	0.493223	-1.36647	0.0669608	-1.08682	0.157553	0.393505	NA	0.139649	0.994562	-0.471896	0.999975	-0.873626	0.999511	0.1485	0.970317	-0.222149	0.964397	-0.618629	0.938043	-1.00689	0.0799898	-0.405665	0.479189	-1.11047	0.0101132	-1.20509	0.00315447	-1.35559	0.00559715	0.631217	0.345738	-0.505173	0.532699	-2.07362	0.164944	0.184233	0.999914	0.112283	0.999994	0.521876
Medtr7g108560	NA	heavy-metal-associated domain protein	0.336035	0.249205	-0.0981298	0.86522	-0.268451	0.161586	0.0493476	0.927889	-0.457671	0.138165	-1.48013	9.27045e-08	0.330561	0.950008	0.117368	0.979209	-0.0456789	0.999975	0.14421	0.999511	-0.408202	0.0288449	0.0118845	0.992188	0.00411158	0.999734	-0.296414	0.0158515	-0.312885	0.0376993	-0.377572	0.00409398	-0.522375	6.79586e-05	-1.49781	2.59097e-17	-1.11531	7.61e-28	-1.53161	6.82786e-18	-0.808886	0.000371399	-0.124072	0.999914	-0.102498	0.999994	0.137229
Medtr8g039070	NA	organic cation/carnitine transporter, putative	NA	NA	NA	NA	NA	NA	NA	NA	NA	NA	NA	NA	NA	NA	NA	NA	NA	NA	NA	NA	NA	NA	NA	NA	NA	NA	NA	NA	NA	NA	NA	NA	NA	NA	NA	NA	NA	NA	NA	NA	NA	NA	NA	NA	NA	NA	NA
Medtr7g058700	NA	tyrosine/DOPA decarboxylase	-0.607258	NA	0.170618	0.937056	0.599485	0.665258	-0.973335	0.624446	-0.049957	0.970484	0.30078	0.704448	-0.299473	NA	0.219129	0.994286	0.316754	0.999975	-0.0568806	0.999511	0.111717	0.978173	-0.48086	0.895909	-0.0520406	0.996636	-0.887719	0.448759	0.174875	0.841543	-1.27031	0.0248324	-0.372231	0.523684	-0.800146	0.0615306	-0.791231	0.172469	-0.822998	0.370865	0.46552	0.710048	0.0767216	0.999914	0.920309	0.999994	NA
Medtr2g025780	NA	hypothetical protein	0.207448	0.187909	-0.0980183	0.886051	0.156911	0.62969	0.667009	0.000151897	-0.639738	0.0534506	-0.599001	0.000837296	0.0683777	0.960857	-0.165709	0.0587992	-0.0715447	0.999975	-0.0246909	0.999511	-0.196949	0.347249	-0.283588	0.430601	-0.260606	0.739345	-0.51029	0.000254382	-0.945309	9.6572e-10	-1.4771	5.89529e-24	-1.00568	1.51607e-10	-1.38099	2.99353e-08	-1.40545	1.49908e-21	-2.2238	1.27755e-16	-0.833787	0.00375693	-0.285121	0.999914	-0.249709	0.583419	0.182512
Medtr3g463760	NA	non-specific phospholipase C4	0.0406486	0.927766	0.316621	0.0801222	0.0121979	0.96886	0.345223	0.140428	-0.0460262	0.841932	-0.820846	1.40956e-06	-0.217804	0.799472	-0.0046027	0.999365	-0.0680545	0.999975	-0.0870279	0.999511	0.221317	0.700048	-0.320485	0.66566	-0.0343233	0.990872	-0.334334	0.0828066	-0.339289	0.00364535	-0.44616	3.90677e-09	-0.211317	0.112859	0.122944	0.230408	-0.107183	0.395247	-0.241654	0.0945922	-0.483049	0.0238349	0.281602	0.539799	-0.0564241	0.999994	0.093645
Medtr4g070190	NA	RNA-binding (RRM/RBD/RNP motif) family protein	-0.386191	0.427744	0.0571114	0.95291	0.372723	0.00953029	1.57887	0.013326	0.359833	0.096811	1.39626	3.85977e-05	0.219394	0.995689	-0.116106	0.987625	0.284857	0.999975	0.222956	0.999511	-0.058445	0.962196	0.228627	0.786177	-0.372306	0.912481	1.56779	1.75164e-11	1.96001	4.07825e-06	1.54949	1.25723e-41	1.06749	0.152443	0.886746	0.402608	0.0833028	0.918627	0.526711	0.00681687	0.933467	0.241375	0.0750251	0.999914	0.299635	0.999994	-0.481916
Medtr2g027310	NA	hypothetical protein	0.262048	NA	-0.323527	NA	0.248965	0.924563	1.63784	0.515597	0.919759	0.180204	4.64271	1.66956e-06	0.0462093	0.999832	0.34355	0.864346	-0.146567	0.999975	-0.387359	0.999511	-0.625652	0.673313	-2.05281	0.551054	-1.29277	0.889314	0.927129	0.641408	1.55871	0.338822	1.60404	0.28626	1.19209	0.250363	2.69716	0.0800316	2.98255	0.0161065	4.06953	0.00209025	0.567151	0.803332	NA	NA	NA	NA	NA
Medtr1g064040	NA	NB-ARC domain protein	0.169371	NA	0.286394	0.889668	1.62296	NA	0.372002	0.9043	2.02146	0.190457	0.384973	0.812037	1.21378	NA	-0.640306	NA	0.458562	0.999975	1.76239	0.999511	1.06999	0.755985	0.566787	0.919091	0.48602	0.972083	3.23267	0.0568658	-0.561535	0.672272	0.919555	0.584939	1.45476	0.0868094	1.03394	0.411136	0.289388	0.755348	-1.59383	0.0155259	-2.62747	1.99712e-05	NA	NA	NA	NA	NA
Medtr5g016260	NA	eukaryotic aspartyl protease family protein	0.0315736	0.917852	0.137704	0.584871	-0.118054	0.586063	-0.329323	0.0443802	-0.0447778	0.833247	0.108243	0.347059	-0.064777	0.995689	-0.0169599	0.995664	-0.081894	0.999975	-0.112391	0.999511	-0.259472	0.0778407	-0.167236	0.689777	-0.134924	0.937752	-0.297833	0.0143986	-0.391212	4.88845e-05	-0.253229	0.00619989	-0.0749448	0.324169	-0.259851	0.0384811	-0.154642	0.166047	-0.2078	0.044424	-0.319113	0.0508423	-0.0305348	0.999914	0.024141	0.999994	-0.0147808
Medtr7g116810	NA	hypothetical protein	NA	NA	NA	NA	NA	NA	NA	NA	NA	NA	NA	NA	NA	NA	NA	NA	NA	NA	NA	NA	NA	NA	NA	NA	NA	NA	NA	NA	NA	NA	NA	NA	NA	NA	NA	NA	NA	NA	NA	NA	NA	NA	NA	NA	NA	NA	NA
Medtr5g026077	NA	transmembrane protein, putative	NA	NA	NA	NA	NA	NA	NA	NA	NA	NA	NA	NA	NA	NA	NA	NA	NA	NA	NA	NA	NA	NA	NA	NA	NA	NA	NA	NA	NA	NA	NA	NA	NA	NA	NA	NA	NA	NA	NA	NA	7.37458	4.60532e-10	NA	NA	NA	NA	NA
Medtr5g026070	NA	Nodule Cysteine-Rich (NCR) secreted peptide	NA	NA	NA	NA	NA	NA	NA	NA	NA	NA	NA	NA	NA	NA	NA	NA	NA	NA	NA	NA	NA	NA	NA	NA	NA	NA	NA	NA	NA	NA	NA	NA	NA	NA	NA	NA	NA	NA	2.94394	0.367431	8.25781	1.23664e-13	NA	NA	NA	NA	NA
Medtr7g451050	NA	calcium-binding EF-hand protein	0.45052	0.389563	0.135855	0.886051	-0.0853063	0.842929	0.326785	0.395328	-0.633916	0.0848648	-1.01057	0.000111294	0.243708	0.959877	-0.131073	0.987625	0.0115277	0.999975	0.132746	0.999511	0.0494712	0.96636	-0.195028	0.817272	-0.232074	0.941526	-0.331067	0.20637	-0.284814	0.201798	-1.04417	3.17829e-07	-0.847849	7.71516e-07	-1.79267	4.68754e-12	-1.17245	0.000125635	-1.16731	0.000304142	-1.0922	0.00337287	0.0518431	0.999914	0.154039	0.999994	0.120609
Medtr5g026073	NA	hypothetical protein	NA	NA	NA	NA	NA	NA	NA	NA	NA	NA	NA	NA	NA	NA	NA	NA	NA	NA	NA	NA	NA	NA	NA	NA	NA	NA	NA	NA	NA	NA	NA	NA	NA	NA	NA	NA	NA	NA	NA	NA	6.87768	1.32075e-08	NA	NA	NA	NA	NA
Medtr0057s0080	NA	glutamine cyclotransferase	0.0383771	0.893437	-0.0845284	0.818785	-0.0628149	0.709137	-0.258726	0.091159	0.0693112	0.728319	0.373092	0.0459557	-0.013768	0.999832	-0.0937372	0.855549	0.00203864	0.999975	-0.0497141	0.999511	0.0626243	0.865084	0.0366347	0.954494	-0.00263073	0.999734	0.143737	0.327952	0.169649	0.0844035	0.375874	0.000181894	0.192927	0.00333391	-0.0245217	0.827008	0.0328323	0.837182	0.171799	0.203812	0.158483	0.215797	0.00502844	0.999914	-0.0469753	0.999994	-0.0984854
Medtr5g083300	NA	chromatin remodeling complex subunit	-0.00907713	0.983474	-0.113554	0.679356	0.242321	0.110544	0.314382	0.0403012	0.637635	0.000352676	0.445529	0.000285243	0.240625	0.942043	0.0986646	0.907489	-0.012193	0.999975	-0.0175151	0.999511	-0.0354207	0.951814	0.0779117	0.935219	0.30298	0.719963	0.506275	6.03224e-06	0.884387	1.07356e-27	2.00255	3.79566e-92	1.76418	1.34351e-53	1.86107	4.56266e-35	1.68695	4.3116e-44	2.13468	6.52515e-36	1.49214	7.78592e-33	-0.0253465	0.999914	-0.0127422	0.999994	0.0749165
Medtr5g017790	NA	transcription factor	0.614495	0.266114	0.125116	0.873767	0.304337	0.404995	0.983341	0.00337139	0.331936	0.546511	-0.892346	0.0235168	-0.288242	0.982111	-0.103287	0.994286	-0.251278	0.999975	-0.0264302	0.999511	0.504072	0.607788	-0.0189451	0.993911	-0.0233873	0.995353	-0.0199851	0.956825	-0.29094	0.355119	-1.38797	2.10498e-08	-0.961435	0.000286856	-1.70982	1.80152e-08	-1.73341	4.42383e-09	-2.45421	9.19145e-12	-1.72078	0.000101868	0.544664	0.999914	0.0949461	0.999994	0.535078
Medtr4g083250	NA	hypothetical protein	-0.0544179	0.878974	-0.0916815	0.770611	0.0358663	0.894194	-0.0342629	0.910227	0.32945	0.144244	0.81293	9.4374e-09	0.0299874	0.999717	-0.0953419	0.974786	-0.171646	0.999975	0.179624	0.999511	0.0579625	0.924977	-0.0182789	0.984232	-0.159544	0.941653	0.202116	0.298713	0.272288	0.0272827	0.645304	3.40234e-07	0.392248	0.000200236	0.318355	0.0370963	0.35588	0.00377361	0.151388	0.399963	0.249833	0.0840581	-0.151412	0.999914	-0.103054	0.999994	-0.0536557
Medtr2g099090	NA	hydroxyacylglutathione hydrolase	0.0117673	0.971892	-0.153156	0.406085	0.00680421	0.981482	0.0431879	0.861344	-0.215469	0.311023	-0.519178	0.000956294	0.147091	0.960857	-0.0472113	0.987625	-0.129059	0.999975	0.0892729	0.999511	-0.0516806	0.929365	-0.190434	0.57014	-0.335576	0.568868	-0.420912	0.059287	-0.440292	4.0787e-06	-0.27141	0.00361759	-0.135905	0.0810738	0.0961862	0.520616	-0.145359	0.20887	-0.420832	0.0063712	0.539527	0.000767332	-0.112887	0.999914	-0.0783706	0.999994	0.096624
Medtr2g099095	NA	DUF936 family protein	0.0810866	0.848463	0.0682329	0.907227	-0.10337	0.722222	-0.075101	0.838659	0.0284632	0.928951	0.151166	0.420734	0.29433	0.668051	0.118104	0.961357	-0.146605	0.999975	-0.0579389	0.999511	-0.178179	0.711334	-0.0809051	0.941238	-0.0904196	0.970419	-0.165699	0.454326	-0.332836	0.0562952	-0.0912378	0.607375	-0.0558949	0.691748	0.0672693	0.757763	-0.111319	0.606042	-0.325661	0.0867032	-0.662834	0.000269402	0.0483878	0.999914	-0.345776	0.999994	-0.0990814
Medtr6g059870	NA	DnaJ heat shock amine-terminal domain protein	0.0673436	0.880724	0.0397693	0.929847	0.0736319	0.751702	0.0555627	0.857701	0.100301	0.58442	-0.155101	0.274719	-0.0959569	0.995689	-0.0254091	0.996644	0.0322967	0.999975	0.115222	0.999511	-0.0960755	0.85337	0.00823514	0.993731	0.197271	0.947026	0.17786	0.267442	0.190875	0.18676	0.411063	0.00236257	0.20814	0.0347565	0.199716	0.165515	0.330389	0.00239444	0.485442	8.13819e-06	0.507877	0.000474142	-0.136704	0.999914	-0.0222891	0.999994	0.0141845
Medtr2g007855	NA	COP9 signalosome complex subunit 8	0.324191	NA	-0.136578	0.920919	0.219606	0.790908	0.0852196	0.913609	0.148734	0.750722	-0.221818	0.582096	-0.0668452	NA	-0.155082	0.994286	-0.0574334	0.999975	-0.360012	0.999511	-0.193643	0.931121	-0.221215	0.942512	-0.62965	0.913343	0.411496	0.516437	0.746661	0.0738127	0.632487	0.0809627	0.635547	0.00944733	0.63745	0.0729319	0.802886	0.0734674	0.729402	0.0197702	-0.065586	0.879998	0.148406	0.999914	0.839139	0.999994	-0.193268
Medtr2g067230	NA	transcription termination factor family protein	-0.650937	0.368517	-0.407716	0.516822	-0.381442	0.431491	-0.28838	0.668232	-0.140115	0.745174	-0.0335397	0.94553	0.777862	NA	-0.332108	0.917904	0.12899	0.999975	-0.248013	0.999511	-0.129088	0.951452	-0.0411239	0.984232	0.0987971	0.98539	-0.109973	0.844071	0.417439	0.28261	-0.489094	0.136077	-0.0583249	0.82055	-0.104802	0.814687	-0.131277	0.738506	0.63728	0.0312669	0.654995	0.168664	-0.0191211	0.999914	0.802095	0.999994	-0.28009
Medtr3g080860	NA	hypothetical protein	NA	NA	NA	NA	NA	NA	NA	NA	NA	NA	NA	NA	NA	NA	NA	NA	NA	NA	NA	NA	NA	NA	NA	NA	NA	NA	NA	NA	NA	NA	NA	NA	NA	NA	NA	NA	NA	NA	NA	NA	NA	NA	NA	NA	NA	NA	NA
Medtr1g106860	NA	beta-D-xylosidase-like protein	0.149038	0.888717	0.246264	0.900667	0.577793	0.329811	-0.196896	0.816879	0.147785	0.819318	-0.0967482	0.832878	0.0924749	0.995689	0.00765278	0.999365	-0.147367	0.999975	-0.102089	0.999511	0.209314	0.852903	-0.113923	0.974031	0.442485	0.90901	-0.0825583	0.902257	-0.32941	0.684273	-0.0271043	0.958287	0.236835	0.42507	-0.0515126	0.904743	1.80917	0.000568147	2.28033	6.14696e-06	1.6507	0.000388009	0.0825737	0.999914	-0.0606396	0.999994	0.155045
Medtr7g096170	NA	magnesium transporter MRS2-like protein	-0.13929	0.699227	-0.120442	0.816816	0.0364322	0.933188	-0.19179	0.484604	-0.655394	0.00288615	-1.07977	1.17834e-09	0.143135	0.995436	0.202033	0.865762	0.087266	0.999975	-0.326489	0.999511	0.199162	0.787644	-0.238747	0.712955	-0.24471	0.853427	-0.356908	0.156157	-0.601988	0.000222304	-1.22962	9.84131e-12	-0.936577	2.54706e-11	-1.69715	1.11802e-06	-1.72075	1.84969e-12	-2.91257	2.66029e-23	-3.30075	3.58569e-23	0.0342928	0.999914	-0.0392944	0.999994	0.403797
Medtr3g096990	NA	filament-like plant protein	0.0232667	0.970777	-0.365056	0.0679843	0.0748946	0.854327	-0.480993	0.0490551	-0.380921	0.174023	-0.701061	0.0295586	-0.00858022	0.999832	-0.0400081	0.997415	0.015389	0.999975	-0.0399096	0.999511	-0.0252971	0.98681	-0.26424	0.596408	-0.090524	0.975026	0.0213896	0.931128	-0.134189	0.450943	-0.228001	0.246757	-0.183136	0.322288	0.709793	0.000564325	0.317143	0.166309	0.984563	2.43222e-05	0.605191	0.0180855	-0.0621249	0.999914	-0.0225104	0.999994	0.261383
Medtr4g116530	NA	stress induced protein	0.719969	0.133642	1.37622	0.0164336	-0.202781	0.724575	-0.324373	0.619036	-0.254337	0.806989	0.567634	0.313717	-0.0364434	NA	1.11193	0.14278	-0.00265004	0.999975	0.164094	0.999511	0.400931	0.811127	-1.00754	0.485206	-0.0879252	0.99013	-0.34203	0.676265	-0.501906	0.505324	-0.896986	0.202994	-1.51139	0.00299837	-1.27509	0.0583772	-0.825621	0.170755	-1.73176	0.000563671	-3.54674	7.76272e-12	1.2373	0.574481	0.0199713	0.999994	0.667332
Medtr1g063210	NA	heavy metal-associated domain protein	0.463966	0.00108584	-0.398634	0.145272	-0.233725	0.049407	-0.356288	0.238251	-0.795508	0.000203743	-1.44135	1.1272e-40	-0.133587	0.972458	-0.0113442	0.999365	-0.0900535	0.999975	0.00873154	0.999511	0.101725	0.74263	-0.158267	0.798248	-0.297335	0.913292	-0.504275	0.0064395	-0.989592	9.54859e-24	-1.55018	1.83367e-35	-1.29406	2.5869e-23	-1.88895	3.61664e-20	-1.51461	1.34139e-32	-1.72143	2.35062e-21	-0.468933	0.0779986	0.417079	0.765814	-0.317993	0.0363061	-0.116513
Medtr5g094960	NA	hypothetical protein	NA	NA	NA	NA	NA	NA	NA	NA	NA	NA	NA	NA	NA	NA	NA	NA	NA	NA	NA	NA	NA	NA	NA	NA	NA	NA	NA	NA	NA	NA	NA	NA	NA	NA	NA	NA	NA	NA	NA	NA	NA	NA	NA	NA	NA	NA	NA
Medtr3g117330	NA	kinesin motor catalytic domain protein	0.159419	0.250269	0.103997	0.505211	-0.106483	0.327888	-0.123893	0.414548	-0.0943722	0.533519	0.296003	0.0011948	0.271383	0.669285	0.0705856	0.818861	0.001859	0.999975	-0.0948662	0.999511	-0.111562	0.635779	-0.17127	0.729917	0.128959	0.966472	0.0400664	0.733473	-0.093975	0.27353	0.277007	0.000271699	0.0363415	0.666298	3.48195e-05	0.999787	0.0577969	0.605023	0.235076	0.0209952	0.271581	0.0458504	0.00961858	0.999914	-0.100533	0.999994	-0.0177106
Medtr4g053370	NA	phosphotyrosyl phosphatase activator protein, putative	-0.0635577	0.880913	-0.183453	0.4538	-0.078918	0.816633	-0.0620515	0.848929	0.287252	0.170933	0.318946	0.0146822	-0.0313907	0.999832	-0.0932955	0.987293	-0.00625669	0.999975	-0.0268775	0.999511	-0.0284225	0.970746	-0.137175	0.809319	-0.075027	0.968525	0.171839	0.438427	0.458596	0.00106722	0.676026	1.68061e-06	0.555359	1.03525e-14	0.442147	0.000357291	0.44853	0.00310752	0.331079	0.00417895	0.33737	0.0210117	-0.1548	0.999914	0.0886038	0.999994	0.0155999
Medtr4g073360	NA	photosystem II reaction center protein D	0.647554	NA	-0.408999	0.826911	-0.367971	0.682	-0.111988	0.913421	-1.2687	0.00479029	-0.879319	0.0325878	-0.0999055	NA	-0.161566	0.996644	-0.9276	0.999975	-0.251755	0.999511	-0.265564	0.924775	-0.145544	0.977731	-1.64969	0.590991	0.556889	0.413962	-0.0450538	0.962137	-0.122852	0.821318	-0.666108	0.0643531	-0.704319	0.0697247	-1.48648	0.00121055	-1.01866	0.0153976	-0.386998	0.544778	0.229851	0.999914	0.326376	0.999994	0.602833
Medtr1g073760	NA	DUF810 family protein	1.13548	NA	0.713559	0.667849	0.0606173	0.980756	0.282862	0.897858	-0.0665417	0.976788	2.86485	0.000228655	NA	NA	NA	NA	NA	NA	NA	NA	NA	NA	NA	NA	NA	NA	NA	NA	NA	NA	NA	NA	NA	NA	NA	NA	NA	NA	NA	NA	NA	NA	NA	NA	NA	NA	NA
Medtr1g077220	NA	hypothetical protein	2.562	NA	-0.665058	0.844111	-2.00667	NA	-1.64447	0.0638296	-1.52644	0.184079	-1.49867	0.00116374	-0.415032	NA	0.0393951	0.999365	-0.0161017	0.999975	-0.419674	0.999511	0.0893118	0.982263	0.358386	0.897821	0.290453	0.970497	-0.164659	0.786408	-1.05267	0.00561644	-1.39223	0.00325633	-1.6175	7.91294e-07	-1.95317	0.00454718	-2.53898	1.64297e-05	-3.8234	7.02259e-08	-3.74227	6.16045e-05	0.151112	0.999914	0.513031	0.999994	-0.160055
Medtr7g107380	NA	40S ribosomal protein S5-2	-0.184698	0.422343	0.120692	0.645226	0.72124	6.43116e-13	0.65927	0.000476678	1.42229	2.91817e-09	1.76463	3.56294e-12	-0.0882126	0.990846	0.0234509	0.994704	-0.142434	0.999975	0.261254	0.207477	0.317144	0.0298037	0.503789	0.008782	0.207154	0.948537	1.34842	8.7209e-36	1.57632	7.29263e-128	2.2052	5.6008e-72	1.8307	2.6086e-61	1.41397	6.45684e-23	1.67954	3.57572e-51	1.25282	9.25187e-38	0.804422	4.90295e-08	-0.0233449	0.999914	0.199045	0.999994	-0.0829606
Medtr2g099630	NA	DUF3511 domain protein	1.17074	0.165043	-0.292776	0.657123	-0.0211289	0.973501	0.428235	0.123724	-0.413585	0.34029	-1.34307	1.72776e-06	0.79397	NA	0.0653651	0.994704	-0.0731994	0.999975	-0.040866	0.999511	0.265582	0.809749	-0.188475	0.886879	-0.0267229	0.993774	-0.443125	0.0870259	-0.397412	0.141639	-0.478355	0.045078	-0.593549	0.00647732	-0.445977	0.103763	-0.712102	0.0129687	-1.12035	2.49661e-05	-0.949331	0.00608417	0.219451	0.999914	0.186372	0.999994	-0.174998
Medtr5g089340	NA	CRT (chloroquine-resistance transporter)-like transporter, putative	-0.0582982	0.859141	0.246013	0.520901	-0.0465309	0.890414	-0.133789	0.643828	-0.276335	0.23976	-0.486595	0.00213474	0.127745	0.980134	-0.0438983	0.994286	-0.053147	0.999975	-0.183138	0.999511	0.0346051	0.965108	-0.00828075	0.993731	-0.111835	0.925084	-0.303723	0.0855362	-0.625334	7.4893e-06	-0.572918	0.000309385	-0.60515	4.58406e-10	-0.341226	0.125927	-0.337762	0.13408	-1.01903	4.74165e-08	-0.963539	0.000294841	-0.0786389	0.999914	0.106212	0.999994	0.202324
Medtr7g117030	NA	substrate carrier family protein	0.200402	0.707672	-0.110475	0.897121	0.148087	0.739836	-0.475798	0.189382	-0.290069	0.347263	0.037579	0.90451	0.071998	0.999832	0.0770914	0.994562	-0.0750394	0.999975	0.176004	0.999511	-0.0247602	0.988791	0.193079	0.89299	-0.164938	0.952456	0.112966	0.815646	0.0424975	0.895688	0.165454	0.624502	-0.141974	0.570797	-0.0721747	0.873135	-0.237733	0.520052	-0.321097	0.347951	0.202914	0.53807	-0.173787	0.999914	0.203476	0.999994	-0.668464
Medtr7g112000	NA	calmodulin-binding protein	-0.222238	0.571776	0.305402	0.24979	-0.216481	0.313545	-0.345922	0.11329	-0.113158	0.480779	-0.0814793	0.70728	0.00465072	0.999832	0.135479	0.846664	-0.0388296	0.999975	0.017346	0.999511	0.0866053	0.875898	0.184342	0.593615	0.0251429	0.991497	0.190695	0.227177	-0.168608	0.224561	-0.435455	0.000552892	-0.511709	0.000142195	-0.725222	0.0296616	-0.761542	0.0212596	-1.89124	8.98875e-10	-3.29178	1.72816e-27	-0.0735344	0.999914	-0.137231	0.999994	0.0372918
Medtr8g010770	NA	SPFH domain/band 7 family protein	0.889922	NA	-0.0358412	0.992372	0.513448	0.632611	1.14694	0.26524	0.367034	0.61592	0.692549	0.266593	-0.759404	NA	0.228878	0.994562	0.119182	0.999975	-1.09742	0.999511	-0.211803	0.964257	-0.57899	0.921627	1.37871	0.840539	-0.86684	0.279917	0.794463	0.281602	0.221564	0.714992	0.2873	0.504509	0.805003	0.258408	0.495015	0.394046	0.993038	0.0633578	0.329225	0.729761	NA	NA	NA	NA	NA
Medtr5g056620	NA	transmembrane protein, putative	NA	NA	NA	NA	NA	NA	NA	NA	NA	NA	NA	NA	NA	NA	NA	NA	NA	NA	NA	NA	NA	NA	NA	NA	NA	NA	NA	NA	NA	NA	NA	NA	NA	NA	NA	NA	NA	NA	NA	NA	NA	NA	NA	NA	NA	NA	NA
Medtr7g095970	NA	Defensin related	NA	NA	NA	NA	NA	NA	NA	NA	NA	NA	NA	NA	NA	NA	NA	NA	NA	NA	NA	NA	NA	NA	NA	NA	NA	NA	NA	NA	NA	NA	NA	NA	NA	NA	NA	NA	NA	NA	NA	NA	9.27327	9.10961e-18	NA	NA	NA	NA	NA
Medtr8g100065	NA	GRAM domain protein/ABA-responsive-like protein	0.352097	0.447586	0.519927	0.210468	-0.171729	0.69849	-0.803504	0.0212038	-0.126319	0.826086	-0.396803	0.379238	0.635077	0.821734	0.602132	0.181673	0.232209	0.999975	0.100458	0.999511	0.644201	0.00746814	0.169455	0.84976	-0.268408	0.84143	0.557486	0.00771213	0.177404	0.660969	-0.00322063	0.992821	-0.228351	0.415971	0.278731	0.394437	0.196565	0.598239	-0.41242	0.177875	-1.25332	3.0151e-05	0.413178	0.999914	0.10532	0.999994	0.402072
Medtr3g118310	NA	hypothetical protein	0.186154	NA	-0.0573125	0.967582	0.112816	0.889766	-0.443335	0.612466	-0.396191	0.361029	-0.494156	0.358913	-0.43935	NA	-0.260073	0.994286	-0.110788	0.999975	0.231782	0.999511	-0.777492	0.523578	-0.869478	0.523327	-0.291606	0.968809	0.63964	0.501539	-0.947376	0.190868	-0.408172	0.457161	-0.202101	0.652781	0.0728359	0.916036	-0.106327	0.871626	1.50786	0.0267864	0.513265	0.404927	-0.123123	0.999914	-0.473762	0.999994	-0.681561
Medtr8g068330	NA	UDP-glucosyltransferase family protein	0.157801	0.412768	-0.119964	0.773437	-0.133402	0.370634	0.0461419	0.901658	-0.295576	0.0436148	-0.185695	0.195924	-0.0175019	0.999832	0.0156283	0.994286	-0.0798529	0.999975	-0.00459883	0.999511	-0.153443	0.392848	-0.181196	0.570814	-0.269431	0.499005	-0.300257	0.0382191	-0.601102	6.8628e-08	-0.318521	0.00416103	-0.321789	0.00688064	-0.192292	0.330031	-0.136325	0.311954	-0.360211	0.101769	-0.00189966	0.995177	-0.204725	0.999914	-0.131183	0.999994	-0.0447254
Medtr5g085790	LYR4	LysM-domain receptor-like kinase	0.0793948	0.81914	0.366214	0.129542	-0.500958	0.0113411	-0.652495	3.1068e-07	-0.0151692	0.970105	-0.161314	0.498652	0.0996044	0.995689	0.247109	0.56644	-0.0720557	0.999975	-0.058391	0.999511	-0.286928	0.099432	-0.379762	0.26411	-0.450846	0.29685	-0.58549	0.000730875	-0.665453	0.000566337	-0.861331	1.88693e-06	-0.641001	0.00070272	-0.875321	0.00120863	-0.673077	0.00559706	-1.32622	1.60885e-05	-3.09647	1.94885e-30	-0.242388	0.999914	-0.530959	0.0734138	-0.298471
Medtr4g027440	NA	Cys2/His2 zinc-finger transcription factor	NA	NA	NA	NA	NA	NA	NA	NA	NA	NA	NA	NA	-2.0553	NA	0.831023	NA	-1.24792	0.999975	0.237102	0.999511	0.612764	0.88437	0.950728	0.820913	0.821529	0.923775	0.630997	NA	1.79262	0.0377144	1.59356	0.0159457	0.617388	0.171956	0.202403	0.831238	0.0141306	0.985287	2.36285	0.000228025	4.85431	1.04515e-16	NA	NA	NA	NA	NA
Medtr3g091070	NA	rossmann-fold NAD(P)-binding domain protein	-0.188851	0.787093	0.0493618	0.950137	-0.133295	0.797231	-0.33029	0.497997	-0.303429	0.34654	0.176871	0.653239	0.0988332	0.999502	-0.033719	0.997415	-0.102796	0.999975	0.112597	0.999511	-0.187068	0.859168	0.0446513	0.979733	-0.342721	0.860638	-0.641074	0.0222405	-0.314975	0.296679	-0.0408201	0.89567	-0.114421	0.612429	0.445354	0.0889175	0.144124	0.620222	0.145709	0.615862	0.0132268	0.973753	-0.101684	0.999914	0.131915	0.999994	-0.303759
Medtr3g023230	NA	hypothetical protein	0.190951	NA	0.180756	0.850612	-0.0704155	0.93309	-0.135929	0.835478	-0.659555	0.11755	-0.585306	0.0745823	-0.932008	NA	-0.350185	0.987625	0.140654	0.999975	-0.269014	0.999511	-0.0943357	0.968421	-0.323158	0.861262	-0.631831	0.748579	0.34617	0.409505	-0.095268	0.836388	-0.226384	0.579477	-0.725641	0.011247	-0.813184	0.0227364	-0.499788	0.283802	-2.05213	5.8979e-09	-2.39345	1.28733e-10	NA	NA	NA	NA	0.213308
Medtr3g091075	NA	hypothetical protein	-0.0840515	NA	0.276748	0.833583	-0.261208	0.806429	-0.937543	0.202615	0.356298	0.580357	0.727156	0.160113	0.0821273	NA	0.161405	0.994286	-0.491696	0.999975	-0.20805	0.999511	-0.334869	0.856167	-0.604502	0.780616	0.304654	0.960838	0.178614	0.812846	-0.15412	0.799504	-0.121875	0.842021	0.24488	0.629157	0.313217	0.661552	0.301368	0.670864	0.37816	0.47888	0.14447	0.845345	-0.0249401	0.999914	-0.769704	0.999994	0.042701
Medtr5g091920	NA	2OG-Fe(II) oxygenase family oxidoreductase	-0.307473	0.499851	0.0812988	0.894866	0.130045	0.765047	0.0188343	0.967188	-0.127758	0.701823	-0.257093	0.231437	0.244176	0.965377	0.248592	0.782046	-0.0767111	0.999975	0.143562	0.999511	-0.03348	0.975989	-0.148497	0.89299	-0.363805	0.792726	-0.163684	0.546457	0.0691911	0.790935	-0.200536	0.305908	-0.189434	0.186283	-0.212856	0.391325	-0.242357	0.319475	-0.0528021	0.824699	0.204827	0.351412	0.0555232	0.999914	0.0690501	0.999994	0.221532
Medtr3g040800	NA	tyrosine kinase family protein	0.0970438	0.773478	0.0241693	0.969621	-0.339201	0.00582118	-0.592417	0.00429781	0.0514492	0.805967	-0.729706	0.000104278	0.00115857	0.999883	0.0742961	0.987293	0.0432023	0.999975	-0.0680298	0.999511	0.0449535	0.951361	-0.0704253	0.932275	-0.241712	0.757708	-0.585179	2.01311e-06	-0.591173	5.40459e-07	-0.998103	1.48627e-14	-0.878526	1.01922e-24	-0.746102	0.000530549	-0.853648	1.30764e-11	-1.45245	4.40051e-17	-2.17	3.25744e-21	0.124059	0.999914	-0.126881	0.999994	0.283386
Medtr6g007750	NA	nodulin MtN21/EamA-like transporter family protein	-0.941146	NA	-0.658459	0.351026	-0.03673	0.947054	-0.087073	0.910952	-0.258717	0.5893	-0.442192	0.211574	0.248952	NA	-0.108365	0.994562	0.17838	0.999975	0.307985	0.999511	-0.0594255	0.983189	-0.212943	0.922977	-0.743137	0.585107	-1.589	0.00232435	-0.838802	0.0137643	-1.56604	2.54424e-12	-1.1337	3.8075e-11	-1.93039	8.66309e-10	-1.94825	6.56886e-07	-3.61798	3.44875e-12	-3.77034	7.46361e-06	-0.342466	0.999914	-0.0111756	0.999994	-0.492209
Medtr6g007753	NA	nodulin MtN21/EamA-like transporter family protein	NA	NA	NA	NA	NA	NA	NA	NA	NA	NA	NA	NA	NA	NA	NA	NA	NA	NA	NA	NA	NA	NA	NA	NA	NA	NA	NA	NA	NA	NA	NA	NA	NA	NA	NA	NA	NA	NA	NA	NA	NA	NA	NA	NA	NA	NA	NA
Medtr7g014330	NA	anthocyanin 5-aromatic acyltransferase	NA	NA	NA	NA	NA	NA	NA	NA	NA	NA	NA	NA	NA	NA	NA	NA	NA	NA	NA	NA	NA	NA	NA	NA	NA	NA	NA	NA	NA	NA	NA	NA	NA	NA	NA	NA	NA	NA	NA	NA	NA	NA	NA	NA	NA	NA	NA
Medtr6g007757	NA	nodulin MtN21/EamA-like transporter family protein	-0.22812	0.401513	0.0625044	0.916524	-0.0768639	0.807846	0.0454665	0.897858	-0.292476	0.209347	-0.781287	8.12605e-06	-0.143804	0.965377	0.0344026	0.994286	-0.00642584	0.999975	-0.206932	0.999511	0.00606507	0.996534	0.0312808	0.974909	-0.520842	0.742849	-0.497106	0.0517889	-0.470092	0.0276575	-1.01797	3.84824e-12	-0.430118	0.0675911	-0.704981	0.0185957	-1.03011	1.06159e-07	-0.986842	2.1711e-11	-0.375666	0.0857195	0.0404091	0.999914	0.160884	0.999994	-0.103543
Medtr5g025750	NA	transmembrane protein, putative	-0.138914	NA	-0.21209	0.943317	-0.0729571	0.936033	1.65873	0.162238	0.282983	0.643139	1.10887	0.242619	0.457707	NA	0.193813	0.994286	0.318944	0.999975	0.459393	0.999511	-0.145312	0.966741	0.139707	0.97122	-0.0821012	0.991977	0.758701	0.340753	0.372258	0.610206	-0.36311	0.372438	-0.822356	0.215985	-0.701725	0.426999	-2.16026	0.000190343	-1.89286	2.13726e-05	-2.00025	0.0110422	0.11505	0.999914	0.329802	0.999994	0.400139
Medtr2g093640	NA	nitrate excretion transporter 1	NA	NA	NA	NA	NA	NA	NA	NA	NA	NA	NA	NA	NA	NA	NA	NA	NA	NA	NA	NA	NA	NA	NA	NA	NA	NA	NA	NA	NA	NA	NA	NA	NA	NA	NA	NA	NA	NA	NA	NA	NA	NA	NA	NA	NA	NA	NA
Medtr4g032925	NA	phosphoinositide phosphatase SAC4	0.0627211	0.904229	0.495963	0.032974	0.0214894	0.966528	0.0478582	0.926442	0.0814064	0.747865	-0.203151	0.292356	0.0380461	0.999717	-0.1983	0.772516	-0.0263299	0.999975	-0.162501	0.999511	-0.290724	0.302739	-0.165554	0.920334	0.364489	0.96221	-0.27154	0.105858	-0.244799	0.190255	-0.200599	0.214381	-0.242447	0.0339929	-0.321091	0.0740121	-0.256545	0.21188	-0.0621567	0.85314	-0.549248	0.0499331	-0.0590644	0.999914	-0.00250141	0.999994	-0.26061
Medtr5g094340	NA	calcium-dependent lipid-binding (CaLB domain) family protein	-0.17729	0.696882	0.0081623	0.991733	-0.36914	0.0446794	-0.19754	0.594576	-0.290912	0.146516	-0.719122	0.000639752	-0.157798	0.995689	-0.0481009	0.994286	0.174371	0.999975	0.0650348	0.999511	-0.308117	0.192936	-0.240967	0.702084	-0.272468	0.738919	-0.41262	0.102656	-0.365484	0.0829845	-0.796515	1.09739e-10	-0.549708	8.00031e-10	-0.402189	0.0554684	-0.800318	1.31347e-06	-0.735215	5.9801e-07	-0.825146	0.000181982	-0.196546	0.999914	-0.00584914	0.999994	-0.221063
Medtr7g015680	NA	hypothetical protein	NA	NA	NA	NA	NA	NA	NA	NA	NA	NA	NA	NA	NA	NA	NA	NA	NA	NA	NA	NA	NA	NA	NA	NA	NA	NA	NA	NA	NA	NA	NA	NA	NA	NA	NA	NA	NA	NA	NA	NA	NA	NA	NA	NA	NA	NA	NA
Medtr8g020630	NA	germin family 3 protein	-0.369312	0.0182911	-0.25675	0.213836	-0.363508	0.0728189	-0.136587	0.677519	-0.672369	2.25809e-06	-1.35175	2.72185e-20	0.0172804	0.999832	-0.0445004	0.993397	0.0669823	0.999975	-0.0758976	0.999511	-0.0827883	0.763366	-0.0675823	0.949208	-0.245414	0.792589	-0.63636	3.73445e-07	-0.576203	2.14233e-05	-1.00307	1.614e-05	-0.499385	0.00718862	-0.77735	0.00414433	-1.14278	3.25177e-11	-2.30373	2.1004e-12	-1.29321	0.0041815	-0.0974505	0.999914	-0.0166633	0.999994	-0.106594
Medtr1g075610	CDKB2;2	cyclin-dependent kinase	-0.136821	0.729081	0.074227	0.847196	0.281173	0.034034	0.944725	8.6447e-10	1.06835	0.000324176	2.12486	3.14679e-06	-0.253016	0.987528	0.0676031	0.994562	0.105672	0.999975	0.139618	0.999511	0.0148909	0.991279	0.0521814	0.94378	-0.339879	0.878992	0.113739	0.462904	1.07094	1.31037e-31	1.75582	2.85351e-55	2.17695	1.02443e-118	3.0089	3.78504e-27	2.48993	8.22459e-35	2.47338	2.28562e-26	0.740074	0.0177614	0.0745114	0.999914	0.0368591	0.999994	0.0354045
Medtr3g014080	NA	LRR and NB-ARC domain disease resistance protein	0.258452	0.586257	-0.171027	0.722579	0.0658552	0.89963	0.0770197	0.84882	0.00649349	0.983134	-0.74172	0.000541239	-0.126631	0.995689	0.0634277	0.994286	0.0322969	0.999975	-0.234805	0.999511	-0.212508	0.696341	-0.388182	0.547329	-0.0985993	0.985185	-0.334295	0.0883602	-0.628882	0.00410917	-0.69673	0.000248829	-0.605415	1.2047e-07	-0.479333	0.0058407	-0.883628	1.13977e-07	-0.719826	0.000912318	-0.413191	0.0805133	0.365922	0.999914	-0.2124	0.999994	0.0487062
Medtr3g069730	NA	RING/FYVE/PHD zinc finger protein	-0.398548	0.64298	0.485186	0.338729	0.311133	0.458361	0.378426	0.458571	1.20329	0.000676763	2.10708	9.84873e-10	0.434751	NA	-0.0354667	0.999365	0.00490001	0.999975	0.0202252	0.999511	0.198784	0.91657	1.36809	0.0237493	-0.547028	0.777051	1.17676	0.0226779	0.727301	0.0158424	1.55845	6.49171e-09	1.4078	9.9753e-14	1.49819	3.69536e-09	1.95068	4.08173e-13	2.43576	2.47069e-25	2.58884	5.69923e-23	-0.28564	0.999914	0.541339	0.999994	-0.750445
Medtr7g445390	NA	zinc ion-binding protein	0.654538	0.322104	-0.229514	0.793665	0.234869	0.759036	-0.186839	0.846335	-0.688447	0.0608549	-0.569152	0.0789968	-0.14594	0.995689	0.0782984	0.994562	0.236525	0.999975	-0.0504109	0.999511	0.042385	0.981441	0.116707	0.943945	-0.785023	0.714461	-0.248254	0.431983	-0.475016	0.0858193	-0.994346	0.000279384	-0.72078	0.000590406	-0.725445	0.0161342	-1.47595	3.0414e-19	-2.26672	4.24211e-26	-1.65955	9.15983e-13	0.132736	0.999914	-0.174408	0.999994	0.475829
Medtr2g095980	NA	phototropin-2 protein	0.0048873	0.994904	0.0839049	0.828873	-0.108899	0.564904	0.0818024	0.741494	-0.284237	0.148764	-1.26054	1.02504e-15	0.302028	0.938951	-0.287879	0.652985	0.19013	0.999975	-0.0276524	0.999511	0.063487	0.951694	-0.190088	0.769244	-0.159704	0.898302	-0.834431	2.57269e-05	-1.14431	2.36864e-13	-1.50145	3.87646e-14	-1.1891	2.90471e-16	-1.84039	8.9231e-10	-1.71742	1.36242e-17	-3.39386	6.22122e-40	-3.71536	2.18599e-31	0.0190894	0.999914	-0.259818	0.999994	-0.500579
Medtr1g048000	NA	translation elongation factor EF-2 subunit	-0.156281	0.337117	-0.00837755	0.983135	0.157619	0.209857	0.230857	0.0635574	0.736855	3.89097e-05	0.740914	9.89117e-12	-0.0921352	0.992721	-0.0320066	0.993397	-0.0664481	0.999975	0.0800767	0.999511	0.0594152	0.808442	0.169984	0.3426	0.254585	0.480509	0.482125	0.00179664	0.691077	5.21121e-21	1.05005	6.64079e-31	0.770643	2.41095e-36	0.655017	1.83899e-16	0.604937	1.87512e-09	0.19672	0.157865	0.0444216	0.770812	-0.112746	0.999914	-0.00621583	0.999994	0.0499759
Medtr2g451350	NA	homeobox leucine zipper HDG11-like protein	0.147479	NA	0.163686	0.899908	0.375839	0.562702	0.568638	0.295515	-0.266491	0.64208	-0.632275	0.185289	-0.127872	NA	0.160711	0.994286	0.0328156	0.999975	-0.288417	0.999511	0.230407	0.899849	0.40949	0.711465	-1.01396	0.237946	-0.0313851	0.967494	0.146492	0.725147	-0.0294754	0.936614	0.0077977	0.976869	0.356314	0.272838	-0.109313	0.774264	0.715366	0.0301686	0.908279	0.00596976	0.216036	0.999914	0.258228	0.999994	0.14161
Medtr2g097850	NA	DUF3527 domain protein	0.0971016	0.776887	0.00484363	0.992372	-0.136475	0.530417	-0.0453074	0.866465	-0.1224	0.433291	-0.0399093	0.840672	-0.132568	0.959877	0.00779702	0.999365	-0.117766	0.999975	0.0319263	0.999511	-0.309037	0.0730415	-0.106409	0.878946	0.0431029	0.987938	-0.209862	0.295889	-0.217386	0.152505	-0.203932	0.0788684	0.188973	0.0570311	0.623401	9.77611e-07	0.559487	5.65699e-06	0.773986	2.88037e-08	0.776783	1.86202e-05	-0.122199	0.999914	-0.0426567	0.999994	-0.106504
Medtr8g019440	NA	ankyrin repeat protein	2.77956	NA	-0.436253	0.793665	-0.20605	0.877209	0.493234	0.500957	-1.00178	0.110343	-1.84394	4.96137e-06	0.100935	NA	-0.0391981	0.998756	0.496586	0.999975	0.381647	0.999511	0.366342	0.807669	-0.431244	0.767895	0.574777	0.817229	0.269501	0.472779	0.252069	0.309517	0.0840059	0.783665	0.286221	0.335136	0.489008	0.10397	0.758708	0.00655831	0.217053	0.605504	-0.971195	0.0558017	0.767793	0.999914	-0.0581876	0.999994	-0.442543
Medtr3g462960	NA	hypothetical protein	1.36165	NA	-0.253204	0.840197	-0.314928	0.508362	-0.577025	0.48657	-1.18984	0.00195769	-1.67262	7.78286e-08	-0.413893	NA	-0.662667	0.987625	0.292349	0.999975	-0.645924	0.999511	0.3126	0.951361	-0.380039	0.934198	-1.06513	0.78842	0.0558525	0.962342	-1.05584	0.00128871	-1.41429	1.28164e-05	-1.10059	0.00421126	-1.62838	0.0040333	-1.88123	2.80778e-23	-2.62825	7.716e-14	-1.47569	5.29811e-05	-0.470783	0.999914	-0.108942	0.999994	-0.882709
Medtr7g090810	NA	F-box protein interaction domain protein	-0.0143369	0.982834	-0.046211	0.928401	0.0127331	0.974667	0.179302	0.453222	-0.0206143	0.962772	-0.650696	6.60971e-05	-0.11032	0.995689	0.09985	0.98958	0.172684	0.999975	-0.0502343	0.999511	-0.0305209	0.980579	0.0228262	0.984232	0.18825	0.914466	-0.104308	0.652912	-0.266111	0.0983141	-0.396142	0.0121162	-0.219871	0.0657669	0.0415212	0.84359	-0.116197	0.561219	0.110076	0.573287	0.126023	0.562611	0.132944	0.999914	0.145357	0.999994	0.359189
[truncated: 26,290 more rows]
[truncated: 13 more columns]
